# Supplementary material for: The dynamics of a duopoly Stackelberg game with marginal costs among heterogeneous players
Source: PLoS One. 2023 Apr 5;18(4):e0283757. doi: 10.1371/journal.pone.0283757 (PMC10075410; doi:10.1371/journal.pone.0283757)
Supplement: S1 Data — (XLSX) [file pone.0283757.s006.xlsx]

SyncTeX Version:1
Input:1:C:\My Computer\D Drive\DIBBA\Evolutionary Game theory\Duopoly Stackelberg Game model\PloS one Nov 2022\PLoS One revision Feb 2023\PONE-D-22-31119R1-Final\Clean Manuscript1.tex
Input:2:C:\Users\D.Ghosh\AppData\Local\Programs\MiKTeX\tex\latex\base\article.cls
Input:3:C:\Users\D.Ghosh\AppData\Local\Programs\MiKTeX\tex\latex\base\size10.clo
Input:4:C:\Users\D.Ghosh\AppData\Local\Programs\MiKTeX\tex\latex\geometry\geometry.sty
Input:5:C:\Users\D.Ghosh\AppData\Local\Programs\MiKTeX\tex\latex\graphics\keyval.sty
Input:6:C:\Users\D.Ghosh\AppData\Local\Programs\MiKTeX\tex\generic\iftex\ifvtex.sty
Input:7:C:\Users\D.Ghosh\AppData\Local\Programs\MiKTeX\tex\generic\iftex\iftex.sty
Input:8:C:\Users\D.Ghosh\AppData\Local\Programs\MiKTeX\tex\latex\geometry\geometry.cfg
Input:9:C:\Users\D.Ghosh\AppData\Local\Programs\MiKTeX\tex\latex\amsmath\amsmath.sty
Input:10:C:\Users\D.Ghosh\AppData\Local\Programs\MiKTeX\tex\latex\amsmath\amstext.sty
Input:11:C:\Users\D.Ghosh\AppData\Local\Programs\MiKTeX\tex\latex\amsmath\amsgen.sty
Input:12:C:\Users\D.Ghosh\AppData\Local\Programs\MiKTeX\tex\latex\amsmath\amsbsy.sty
Input:13:C:\Users\D.Ghosh\AppData\Local\Programs\MiKTeX\tex\latex\amsmath\amsopn.sty
Input:14:C:\Users\D.Ghosh\AppData\Local\Programs\MiKTeX\tex\latex\amsfonts\amssymb.sty
Input:15:C:\Users\D.Ghosh\AppData\Local\Programs\MiKTeX\tex\latex\amsfonts\amsfonts.sty
Input:16:C:\Users\D.Ghosh\AppData\Local\Programs\MiKTeX\tex\latex\changepage\changepage.sty
Input:17:C:\Users\D.Ghosh\AppData\Local\Programs\MiKTeX\tex\latex\base\inputenc.sty
Input:18:C:\Users\D.Ghosh\AppData\Local\Programs\MiKTeX\tex\latex\ucs\utf8x.def
Input:19:C:\Users\D.Ghosh\AppData\Local\Programs\MiKTeX\tex\latex\ucs\ucs.sty
Input:20:C:\Users\D.Ghosh\AppData\Local\Programs\MiKTeX\tex\latex\ucs\uni-global.def
Input:21:C:\Users\D.Ghosh\AppData\Local\Programs\MiKTeX\tex\latex\graphics\color.sty
Input:22:C:\Users\D.Ghosh\AppData\Local\Programs\MiKTeX\tex\latex\graphics-cfg\color.cfg
Input:23:C:\Users\D.Ghosh\AppData\Local\Programs\MiKTeX\tex\latex\graphics-def\pdftex.def
Input:24:C:\Users\D.Ghosh\AppData\Local\Programs\MiKTeX\tex\latex\graphics\graphicx.sty
Input:25:C:\Users\D.Ghosh\AppData\Local\Programs\MiKTeX\tex\latex\graphics\graphics.sty
Input:26:C:\Users\D.Ghosh\AppData\Local\Programs\MiKTeX\tex\latex\graphics\trig.sty
Input:27:C:\Users\D.Ghosh\AppData\Local\Programs\MiKTeX\tex\latex\graphics-cfg\graphics.cfg
Input:28:C:\Users\D.Ghosh\AppData\Local\Programs\MiKTeX\tex\latex\epstopdf-pkg\epstopdf.sty
Input:29:C:\Users\D.Ghosh\AppData\Local\Programs\MiKTeX\tex\generic\infwarerr\infwarerr.sty
Input:30:C:\Users\D.Ghosh\AppData\Local\Programs\MiKTeX\tex\latex\grfext\grfext.sty
Input:31:C:\Users\D.Ghosh\AppData\Local\Programs\MiKTeX\tex\generic\kvdefinekeys\kvdefinekeys.sty
Input:32:C:\Users\D.Ghosh\AppData\Local\Programs\MiKTeX\tex\latex\kvoptions\kvoptions.sty
Input:33:C:\Users\D.Ghosh\AppData\Local\Programs\MiKTeX\tex\generic\ltxcmds\ltxcmds.sty
Input:34:C:\Users\D.Ghosh\AppData\Local\Programs\MiKTeX\tex\generic\kvsetkeys\kvsetkeys.sty
Input:35:C:\Users\D.Ghosh\AppData\Local\Programs\MiKTeX\tex\generic\pdftexcmds\pdftexcmds.sty
Input:36:C:\Users\D.Ghosh\AppData\Local\Programs\MiKTeX\tex\latex\epstopdf-pkg\epstopdf-base.sty
Input:37:C:\Users\D.Ghosh\AppData\Local\Programs\MiKTeX\tex\latex\latex-tools\dcolumn.sty
Input:38:C:\Users\D.Ghosh\AppData\Local\Programs\MiKTeX\tex\latex\latex-tools\array.sty
Input:39:C:\Users\D.Ghosh\AppData\Local\Programs\MiKTeX\tex\latex\latex-tools\bm.sty
Input:40:C:\Users\D.Ghosh\AppData\Local\Programs\MiKTeX\tex\latex\jknappen\mathrsfs.sty
Input:41:C:\Users\D.Ghosh\AppData\Local\Programs\MiKTeX\tex\generic\soul\soul.sty
Input:42:C:\Users\D.Ghosh\AppData\Local\Programs\MiKTeX\tex\latex\mathtools\mathtools.sty
Input:43:C:\Users\D.Ghosh\AppData\Local\Programs\MiKTeX\tex\latex\latex-tools\calc.sty
Input:44:C:\Users\D.Ghosh\AppData\Local\Programs\MiKTeX\tex\latex\mathtools\mhsetup.sty
Input:45:C:\Users\D.Ghosh\AppData\Local\Programs\MiKTeX\tex\latex\blkarray\blkarray.sty
Input:46:C:\Users\D.Ghosh\AppData\Local\Programs\MiKTeX\tex\latex\multirow\bigstrut.sty
Input:47:C:\Users\D.Ghosh\AppData\Local\Programs\MiKTeX\tex\latex\hyperref\hyperref.sty
Input:48:C:\Users\D.Ghosh\AppData\Local\Programs\MiKTeX\tex\generic\pdfescape\pdfescape.sty
Input:49:C:\Users\D.Ghosh\AppData\Local\Programs\MiKTeX\tex\latex\hycolor\hycolor.sty
Input:50:C:\Users\D.Ghosh\AppData\Local\Programs\MiKTeX\tex\latex\letltxmacro\letltxmacro.sty
Input:51:C:\Users\D.Ghosh\AppData\Local\Programs\MiKTeX\tex\latex\auxhook\auxhook.sty
Input:52:C:\Users\D.Ghosh\AppData\Local\Programs\MiKTeX\tex\latex\hyperref\pd1enc.def
Input:53:C:\Users\D.Ghosh\AppData\Local\Programs\MiKTeX\tex\latex\hyperref\hyperref-langpatches.def
Input:54:C:\Users\D.Ghosh\AppData\Local\Programs\MiKTeX\tex\generic\intcalc\intcalc.sty
Input:55:C:\Users\D.Ghosh\AppData\Local\Programs\MiKTeX\tex\generic\etexcmds\etexcmds.sty
Input:56:C:\Users\D.Ghosh\AppData\Local\Programs\MiKTeX\tex\latex\hyperref\puenc.def
Input:57:C:\Users\D.Ghosh\AppData\Local\Programs\MiKTeX\tex\latex\url\url.sty
Input:58:C:\Users\D.Ghosh\AppData\Local\Programs\MiKTeX\tex\generic\bitset\bitset.sty
Input:59:C:\Users\D.Ghosh\AppData\Local\Programs\MiKTeX\tex\generic\bigintcalc\bigintcalc.sty
Input:60:C:\Users\D.Ghosh\AppData\Local\Programs\MiKTeX\tex\latex\base\atbegshi-ltx.sty
Input:61:C:\Users\D.Ghosh\AppData\Local\Programs\MiKTeX\tex\latex\hyperref\hpdftex.def
Input:62:C:\Users\D.Ghosh\AppData\Local\Programs\MiKTeX\tex\latex\base\atveryend-ltx.sty
Input:63:C:\Users\D.Ghosh\AppData\Local\Programs\MiKTeX\tex\latex\rerunfilecheck\rerunfilecheck.sty
Input:64:C:\Users\D.Ghosh\AppData\Local\Programs\MiKTeX\tex\generic\uniquecounter\uniquecounter.sty
Input:65:C:\Users\D.Ghosh\AppData\Local\Programs\MiKTeX\tex\latex\base\textcomp.sty
Input:66:C:\Users\D.Ghosh\AppData\Local\Programs\MiKTeX\tex\latex\marvosym\marvosym.sty
Input:67:C:\Users\D.Ghosh\AppData\Local\Programs\MiKTeX\tex\latex\cite\cite.sty
Input:68:C:\Users\D.Ghosh\AppData\Local\Programs\MiKTeX\tex\latex\hyperref\nameref.sty
Input:69:C:\Users\D.Ghosh\AppData\Local\Programs\MiKTeX\tex\latex\refcount\refcount.sty
Input:70:C:\Users\D.Ghosh\AppData\Local\Programs\MiKTeX\tex\generic\gettitlestring\gettitlestring.sty
Input:71:C:\Users\D.Ghosh\AppData\Local\Programs\MiKTeX\tex\latex\lineno\lineno.sty
Input:72:C:\Users\D.Ghosh\AppData\Local\Programs\MiKTeX\tex\latex\microtype\microtype.sty
Input:73:C:\Users\D.Ghosh\AppData\Local\Programs\MiKTeX\tex\latex\microtype\microtype-pdftex.def
Input:74:C:\Users\D.Ghosh\AppData\Local\Programs\MiKTeX\tex\latex\microtype\microtype.cfg
Input:75:C:\Users\D.Ghosh\AppData\Local\Programs\MiKTeX\tex\latex\xcolor\xcolor.sty
Input:76:C:\Users\D.Ghosh\AppData\Local\Programs\MiKTeX\tex\latex\graphics-cfg\color.cfg
Input:77:C:\Users\D.Ghosh\AppData\Local\Programs\MiKTeX\tex\latex\colortbl\colortbl.sty
Input:78:C:\Users\D.Ghosh\AppData\Local\Programs\MiKTeX\tex\latex\caption\caption.sty
Input:79:C:\Users\D.Ghosh\AppData\Local\Programs\MiKTeX\tex\latex\caption\caption3.sty
Input:80:C:\Users\D.Ghosh\AppData\Local\Programs\MiKTeX\tex\latex\lastpage\lastpage.sty
Input:81:C:\Users\D.Ghosh\AppData\Local\Programs\MiKTeX\tex\latex\fancyhdr\fancyhdr.sty
Input:82:C:\Users\D.Ghosh\AppData\Local\Programs\MiKTeX\tex\latex\l3backend\l3backend-pdftex.def
Input:83:C:\My Computer\D Drive\DIBBA\Evolutionary Game theory\Duopoly Stackelberg Game model\PloS one Nov 2022\PLoS One revision Feb 2023\PONE-D-22-31119R1-Final\Clean Manuscript1.aux
Input:84:C:\Users\D.Ghosh\AppData\Local\Programs\MiKTeX\tex\latex\ucs\ucsencs.def
Input:85:C:\Users\D.Ghosh\AppData\Local\Programs\MiKTeX\tex\context\base\mkii\supp-pdf.mkii
Input:86:C:\My Computer\D Drive\DIBBA\Evolutionary Game theory\Duopoly Stackelberg Game model\PloS one Nov 2022\PLoS One revision Feb 2023\PONE-D-22-31119R1-Final\Clean Manuscript1.out
Input:87:C:\My Computer\D Drive\DIBBA\Evolutionary Game theory\Duopoly Stackelberg Game model\PloS one Nov 2022\PLoS One revision Feb 2023\PONE-D-22-31119R1-Final\Clean Manuscript1.out
Input:88:C:\Users\D.Ghosh\AppData\Local\Programs\MiKTeX\tex\latex\microtype\mt-cmr.cfg
Input:89:C:\Users\D.Ghosh\AppData\Local\Programs\MiKTeX\tex\latex\amsfonts\umsa.fd
Input:90:C:\Users\D.Ghosh\AppData\Local\Programs\MiKTeX\tex\latex\microtype\mt-msa.cfg
Input:91:C:\Users\D.Ghosh\AppData\Local\Programs\MiKTeX\tex\latex\amsfonts\umsb.fd
Input:92:C:\Users\D.Ghosh\AppData\Local\Programs\MiKTeX\tex\latex\microtype\mt-msb.cfg
Input:93:C:\Users\D.Ghosh\AppData\Local\Programs\MiKTeX\tex\latex\jknappen\ursfs.fd
Input:94:C:\Users\D.Ghosh\AppData\Local\Programs\MiKTeX\tex\latex\ucs\uni-1.def
Output:pdf
Magnification:1000
Unit:1
X Offset:0
Y Offset:0
Content:
!8730
{1
[1,242:4736286,49020595:33154007,44284309,235932
h1,242:4736286,4736286:0,0,0
[1,242:4736286,4736286:0,0,0
(1,242:4736286,1535259:0,0,0
k1,242:4736286,1535259:-8222721
)
]
[1,242:4736286,49020595:33154007,44284309,235932
[1,242:13024788,49020595:24865505,47419555,235932
[1,242:13024788,2387472:24865505,786432,0
(1,242:13024788,2387472:24865505,0,0
(1,242:13024788,2387472:24865505,0,0
g1,242:2368143,2387472
(1,242:2368143,2387472:35522150,0,0
[1,242:2368143,2387472:35522150,0,0
(1,242:2368143,2387472:35522150,0,0
(1,242:2368143,2387472:0,0,0
[1,242:2368143,2387472:35522150,0,0
(1,242:2368143,2387472:35522150,0,0
h1,242:2368143,2387472:0,0,0
k1,242:20129219,2387472:17761076
k1,242:37890295,2387472:17761076
)
]
k1,242:2368141,2387472:-35522152
)
g1,242:2368143,2387472
[1,242:2368143,2387472:35522150,0,0
(1,242:2368143,2387472:35522150,0,0
k1,242:20129219,2387472:17761076
h1,242:20129219,2387472:0,0,0
g1,242:20129219,2387472
k1,242:37890295,2387472:17761076
)
]
g1,242:37890293,2387472
(1,242:37890293,2387472:0,0,0
k1,242:2368141,2387472:-35522152
[1,242:2368141,2387472:35522150,0,0
(1,242:2368141,2387472:35522150,0,0
k1,242:37890293,2387472:35522152
h1,242:37890293,2387472:0,0,0
g1,242:37890293,2387472
g1,242:37890293,2387472
)
]
)
)
]
)
g1,242:37890293,2387472
)
)
]
[1,242:13024788,45468380:24865505,41442508,0
(1,214:13024788,7070266:24865505,0,0
(1,205:13024788,7070266:0,0,0
g1,205:13024788,7070266
g1,205:13024788,7070266
g1,205:12697108,7070266
(1,205:12697108,7070266:0,0,0
)
g1,205:13024788,7070266
)
k1,206:25457540,7070266:12432752
k1,214:37890292,7070266:12432752
)
(1,214:13024788,7856698:24865505,655359,183500
x1,214:14582935,7856698
g1,206:14890950,7856698
x1,206:18669272,7856698
g1,206:18977287,7856698
x1,206:19721657,7856698
g1,206:20029672,7856698
x1,206:20491695,7856698
g1,206:20799710,7856698
x1,206:22801810,7856698
x1,206:24033870,7856698
g1,206:24341885,7856698
x1,206:26087305,7856698
x1,206:26549328,7856698
x1,206:27704385,7856698
x1,206:28962113,7856698
g1,206:29270128,7856698
x1,206:31374900,7856698
g1,206:31682915,7856698
x1,206:33479671,7856698
g1,206:33787686,7856698
x1,206:37329862,7856698
k1,206:37890293,7856698:560431
)
(1,214:13024788,8761093:24865505,655359,183500
x1,214:14985819,8761093
g1,206:15293834,8761093
x1,206:17963301,8761093
g1,206:18271316,8761093
x1,206:23923397,8761093
g1,206:24231412,8761093
x1,206:25463473,8761093
x1,206:25925496,8761093
x1,206:27034351,8761093
k1,207:32462322,8761093:5427971
k1,214:37890293,8761093:5427971
)
(1,214:13024788,9547525:24865505,581889,127431
x1,214:13481575,9547525
x1,208:14837081,9547525
g1,208:15055534,9547525
x1,208:17285584,9547525
$1,208:17285584,9547525
(1,208:17285584,9309700:294003,295640,0
x1,208:17546819,9309700
)
$1,208:17579587,9547525
x1,208:17757991,9547525
g1,208:17976444,9547525
x1,208:19583863,9547525
k1,209:17976444,9547525:-18205
x1,209:19904626,9547525
g1,209:20123079,9547525
x1,209:20916976,9547525
x1,209:21237739,9547525
$1,209:21237739,9547525
(1,209:21237739,9309700:294003,295640,0
x1,209:21498974,9309700
)
$1,209:21531742,9547525
x1,209:21710146,9547525
g1,209:21928599,9547525
x1,209:23195267,9547525
k1,210:21928599,9547525:-18205
x1,210:24104763,9547525
g1,210:24323216,9547525
x1,210:26840495,9547525
x1,210:27661518,9547525
$1,210:27661518,9547525
(1,210:27661518,9309700:294003,295640,0
x1,210:27922753,9309700
)
$1,210:27955521,9547525
x1,210:28133925,9547525
g1,210:28352378,9547525
x1,210:30038296,9547525
k1,211:28352378,9547525:-36409
x1,211:30574563,9547525
g1,211:30793016,9547525
x1,211:32585082,9547525
$1,211:32585082,9547525
(1,211:32585082,9309700:703605,344064,89201
x1,211:33255919,9309700
)
$1,211:33288687,9547525
x1,211:33467091,9547525
g1,211:33685544,9547525
x1,211:34363479,9547525
k1,212:33685544,9547525:36408
x1,212:35274067,9547525
g1,212:35492520,9547525
x1,212:37091019,9547525
$1,212:37091019,9547525
(1,212:37091019,9309700:703605,295640,89201
x1,212:37761856,9309700
)
$1,212:37794624,9547525
x1,212:37973028,9547525
k1,212:37890293,9547525:8360
)
(1,214:13024788,10333957:24865505,533465,127431
x1,214:14736011,10333957
x1,213:15045487,10333957
x1,213:15027282,10333957
g1,213:15245735,10333957
x1,213:15691745,10333957
x1,213:16512765,10333957
$1,213:16512765,10333957
(1,213:16512765,10096132:1932411,295640,89201
x1,213:18412408,10096132
)
$1,213:18445176,10333957
x1,213:18627221,10333957
k1,214:28213210,10333957:9677084
k1,214:37890294,10333957:9677084
)
(1,217:13024788,11906821:24865505,491520,163840
h1,216:12987105,11906821:0,0,0
x1,216:13363558,11906821
g1,216:13582011,11906821
x1,216:16775521,11906821
x1,216:17011924,11906821
g1,216:17230377,11906821
x1,216:17757780,11906821
g1,216:17976233,11906821
x1,216:21131554,11906821
g1,216:21350007,11906821
x1,216:24925430,11906821
g1,216:25143883,11906821
x1,216:26964330,11906821
x1,216:28057289,11906821
g1,216:28275742,11906821
x1,216:29657900,11906821
x1,216:30881816,11906821
x1,216:31209151,11906821
g1,216:31427604,11906821
x1,216:31955007,11906821
g1,216:32173460,11906821
x1,216:32646303,11906821
x1,216:33173649,11906821
x1,216:35392358,11906821
g1,216:35610811,11906821
x1,216:36338262,11906821
x1,216:37885859,11906821
k1,216:37890293,11906821:4434
)
(1,217:13024788,12693253:24865505,491520,163840
x1,217:13470798,12693253
x1,216:15145610,12693253
x1,216:16765809,12693253
g1,216:16984262,12693253
x1,216:17457578,12693253
x1,216:19188824,12693253
g1,216:19407277,12693253
x1,216:20592389,12693253
k1,217:29241341,12693253:8648952
k1,217:37890293,12693253:8648952
)
(1,219:13024788,13479685:24865505,455111,127431
h1,218:13005946,13479685:0,0,0
x1,218:13382776,13479685
g1,218:13601229,13479685
x1,218:16797936,13479685
x1,218:17034594,13479685
g1,218:17253047,13479685
x1,218:17780978,13479685
g1,218:17999431,13479685
x1,218:21880627,13479685
g1,218:22099080,13479685
x1,218:23455315,13479685
x1,218:24767859,13479685
g1,218:24986312,13479685
x1,218:26369854,13479685
x1,218:27595014,13479685
x1,218:27922695,13479685
x1,218:28050126,13479685
g1,218:28268579,13479685
x1,218:29633917,13479685
x1,218:30689778,13479685
g1,218:30908231,13479685
x1,218:31581797,13479685
x1,218:32331820,13479685
g1,218:32550273,13479685
x1,218:34689301,13479685
g1,218:34907754,13479685
x1,218:36382318,13479685
k1,219:37136306,13479685:753988
k1,219:37890293,13479685:753987
)
(1,221:13024788,14266117:24865505,455111,127431
h1,220:13005946,14266117:0,0,0
x1,220:13382776,14266117
g1,220:13601229,14266117
x1,220:14411329,14266117
x1,220:15729332,14266117
g1,220:15947785,14266117
x1,220:17003646,14266117
g1,220:17222099,14266117
x1,220:19461251,14266117
g1,220:19679704,14266117
x1,220:23378855,14266117
g1,220:23597308,14266117
x1,220:25071872,14266117
g1,220:25290325,14266117
x1,220:27128979,14266117
g1,220:27347432,14266117
x1,220:30227382,14266117
g1,220:30445835,14266117
x1,220:33089126,14266117
g1,220:33307579,14266117
x1,220:34672917,14266117
x1,220:35728778,14266117
g1,220:35947231,14266117
x1,220:36620797,14266117
x1,220:37370820,14266117
k1,220:37890293,14266117:537168
)
(1,221:13024788,15052549:24865505,455111,127431
x1,221:15163816,15052549
g1,220:15382269,15052549
x1,220:16856833,15052549
k1,221:27373563,15052549:10516730
k1,221:37890293,15052549:10516730
)
(1,223:13024788,15838981:24865505,491520,163840
h1,222:12998410,15838981:0,0,0
x1,222:13375240,15838981
g1,222:13593693,15838981
x1,222:15505164,15838981
g1,222:15723617,15838981
x1,222:16196933,15838981
x1,222:16724861,15838981
x1,222:18945810,15838981
g1,222:19164263,15838981
x1,222:21363361,15838981
x1,222:21709246,15838981
g1,222:21927699,15838981
x1,222:24570990,15838981
g1,222:24789443,15838981
x1,222:26611713,15838981
x1,222:27705803,15838981
g1,222:27924256,15838981
x1,222:29307798,15838981
x1,222:30532958,15838981
x1,222:30860639,15838981
g1,222:31079092,15838981
x1,222:31607023,15838981
g1,222:31825476,15838981
x1,222:32298792,15838981
x1,222:32826720,15838981
x1,222:35047669,15838981
g1,222:35266122,15838981
x1,222:35994301,15838981
x1,222:37543502,15838981
k1,222:37890293,15838981:346791
)
(1,223:13024788,16625413:24865505,491520,163840
x1,223:13470798,16625413
x1,222:15145610,16625413
x1,222:16765809,16625413
g1,222:16984262,16625413
x1,222:17457578,16625413
x1,222:19188824,16625413
g1,222:19407277,16625413
x1,222:20592389,16625413
k1,223:29241341,16625413:8648952
k1,223:37890293,16625413:8648952
)
(1,225:13024788,17411845:24865505,455111,127431
h1,224:13024788,17411845:0,0,0
x1,224:13401618,17411845
g1,224:13620071,17411845
x1,224:14047877,17411845
x1,224:15413213,17411845
x1,224:15740894,17411845
g1,224:15959347,17411845
x1,224:16487278,17411845
g1,224:16705731,17411845
x1,224:18910295,17411845
g1,224:19128748,17411845
x1,224:21462560,17411845
g1,224:21681013,17411845
x1,224:22736874,17411845
g1,224:22955327,17411845
x1,224:26836523,17411845
g1,224:27054976,17411845
x1,224:28438518,17411845
x1,224:29663678,17411845
x1,224:29991359,17411845
g1,224:30209812,17411845
x1,224:30737743,17411845
g1,224:30956196,17411845
x1,224:32687443,17411845
x1,224:33472057,17411845
g1,224:33690510,17411845
x1,224:35421757,17411845
x1,224:36206371,17411845
k1,224:37890293,17411845:1775017
)
(1,225:13024788,18198277:24865505,455111,0
x1,225:13898604,18198277
x1,224:14226285,18198277
x1,224:15373167,18198277
k1,225:26631730,18198277:11258563
k1,225:37890293,18198277:11258563
)
(1,227:13024788,18984709:24865505,455111,127431
h1,226:13024788,18984709:0,0,0
x1,226:13401241,18984709
k1,226:13618845,18984709:217604
x1,226:16812355,18984709
x1,226:17048758,18984709
k1,226:17266363,18984709:217605
x1,226:17793766,18984709
k1,226:18011370,18984709:217604
x1,226:20248282,18984709
k1,226:20465887,18984709:217605
x1,226:22662786,18984709
x1,226:23190170,18984709
k1,226:23407944,18984709:217774
x1,226:25117455,18984709
k1,226:25335059,18984709:217604
x1,226:27571971,18984709
k1,226:27789576,18984709:217605
x1,226:29171734,18984709
x1,226:30395650,18984709
x1,226:30722985,18984709
k1,226:30940589,18984709:217604
x1,226:33508491,18984709
k1,226:33726266,18984709:217775
x1,226:35435777,18984709
k1,226:35653381,18984709:217604
x1,226:37890293,18984709
k1,226:37890293,18984709:0
)
(1,227:13024788,19771141:24865505,455111,127431
x1,227:14408330,19771141
x1,226:15633490,19771141
x1,226:15961171,19771141
x1,226:16088602,19771141
g1,226:16307055,19771141
x1,226:16780371,19771141
x1,226:17526754,19771141
x1,226:17872639,19771141
x1,226:19092340,19771141
g1,226:19310793,19771141
x1,226:19784109,19771141
x1,226:20712537,19771141
x1,226:21386103,19771141
k1,227:29638198,19771141:8252095
k1,227:37890293,19771141:8252095
)
(1,229:13024788,20557573:24865505,455111,127431
h1,228:13005946,20557573:0,0,0
x1,228:13382776,20557573
g1,228:13601229,20557573
x1,228:15148611,20557573
g1,228:15367064,20557573
x1,228:17098310,20557573
g1,228:17316763,20557573
x1,228:20203995,20557573
g1,228:20422448,20557573
x1,228:22153695,20557573
x1,228:22938309,20557573
g1,228:23156762,20557573
x1,228:24030578,20557573
x1,228:24358259,20557573
x1,228:25505141,20557573
k1,229:31697717,20557573:6192576
k1,229:37890293,20557573:6192576
)
(1,231:13024788,21344005:24865505,455111,127431
h1,230:13024788,21344005:0,0,0
x1,230:13401618,21344005
g1,230:13620071,21344005
x1,230:16587403,21344005
x1,230:16915084,21344005
g1,230:17133537,21344005
x1,230:19208846,21344005
g1,230:19427299,21344005
x1,230:20647000,21344005
g1,230:20865453,21344005
x1,230:23068196,21344005
g1,230:23286649,21344005
x1,230:25489392,21344005
g1,230:25707845,21344005
x1,230:27843231,21344005
k1,231:32866762,21344005:5023531
k1,231:37890293,21344005:5023531
)
(1,233:13024788,22130437:24865505,455111,127431
h1,232:13024788,22130437:0,0,0
x1,232:13401618,22130437
g1,232:13620071,22130437
x1,232:16816778,22130437
x1,232:17053436,22130437
g1,232:17271889,22130437
x1,232:17799820,22130437
g1,232:18018273,22130437
x1,232:18828373,22130437
x1,232:20328421,22130437
g1,232:20546874,22130437
x1,232:22458347,22130437
g1,232:22676800,22130437
x1,232:23750863,22130437
g1,232:23969316,22130437
x1,232:25352858,22130437
x1,232:26578018,22130437
x1,232:26905699,22130437
x1,232:27033130,22130437
g1,232:27251583,22130437
x1,232:28962805,22130437
g1,232:29181258,22130437
x1,232:31702578,22130437
g1,232:31921031,22130437
x1,232:32448962,22130437
g1,232:32667415,22130437
x1,232:34380457,22130437
k1,233:36135375,22130437:1754918
k1,233:37890293,22130437:1754918
)
(1,236:13024788,23703301:24865505,491520,127431
h1,235:12926484,23703301:0,0,0
x1,235:19738606,23703301
k1,236:28814450,23703301:9075844
k1,236:37890294,23703301:9075844
)
(1,237:13024788,25870537:24865505,655359,0
(1,237:13024788,25870537:0,0,0
g1,237:13024788,25870537
)
(1,237:13024788,25870537:0,0,0
(1,237:13024788,25870537:0,0,0
(1,237:13024788,24690889:0,0,0
)
)
g1,237:13024788,25870537
)
x1,237:17082447,25870537
k1,237:27472038,25870537:10418256
k1,237:37890294,25870537:10418256
)
(1,240:13024788,27305956:24865505,455111,127431
x1,240:14189875,27305956
g1,238:14408328,27305956
x1,238:14936259,27305956
g1,238:15154712,27305956
x1,238:16064936,27305956
g1,238:16283389,27305956
x1,238:18307729,27305956
g1,238:18526182,27305956
x1,238:21147627,27305956
g1,238:21366080,27305956
x1,238:22239896,27305956
x1,238:23354010,27305956
g1,238:23572463,27305956
x1,238:24118598,27305956
g1,238:24337051,27305956
x1,238:25829819,27305956
g1,238:26048272,27305956
x1,238:27888746,27305956
g1,238:28107199,27305956
x1,238:28547747,27305956
g1,238:28766200,27305956
x1,238:29676424,27305956
g1,238:29894877,27305956
x1,238:31314828,27305956
x1,238:32188645,27305956
g1,238:32407098,27305956
x1,238:33645003,27305956
x1,238:33972684,27305956
x1,238:34791885,27305956
x1,238:35685725,27305956
g1,238:35904178,27305956
x1,238:36777994,27305956
x1,238:37815650,27305956
k1,238:37890293,27305956:165738
)
(1,240:13024788,27305956:0,0,127431
(1,240:13024788,27305956:0,215040,0
g1,240:13680148,27305956
g1,240:38545653,27305956
(1,240:38545653,27305956:655360,215040,0
k1,240:39026931,27305956:481278
x1,240:39201013,27305956
)
k1,240:13024789,27305956:-26176224
)
)
(1,240:13024788,28092388:24865505,455111,127431
x1,240:13560000,28092388
k1,238:13778375,28092388:218375
x1,238:15062883,28092388
x1,238:15401486,28092388
k1,238:15619862,28092388:218376
x1,238:15940989,28092388
k1,238:16159364,28092388:218375
x1,238:17838144,28092388
k1,238:18056520,28092388:218376
x1,238:19091263,28092388
k1,238:19309638,28092388:218375
x1,238:19630765,28092388
k1,238:19849141,28092388:218376
x1,238:21044448,28092388
x1,238:21490093,28092388
x1,238:22008883,28092388
k1,238:22227258,28092388:218375
x1,238:23388668,28092388
k1,238:23607043,28092388:218375
x1,238:24820190,28092388
x1,238:27105180,28092388
k1,238:27323556,28092388:218376
x1,238:27644683,28092388
k1,238:27863058,28092388:218375
x1,238:29436580,28092388
k1,238:29654956,28092388:218376
x1,238:30584440,28092388
x1,238:31851473,28092388
k1,238:32069848,28092388:218375
x1,238:32605060,28092388
k1,238:32823435,28092388:218375
x1,238:33715455,28092388
k1,238:33933831,28092388:218376
x1,238:35380687,28092388
x1,238:36076098,28092388
k1,238:36367343,28092388:291245
x1,238:37903400,28092388
k1,238:37890293,28092388:0
)
(1,240:13024788,28092388:0,0,127431
(1,240:13024788,28092388:0,215040,0
g1,240:13680148,28092388
g1,240:38545653,28092388
(1,240:38545653,28092388:655360,215040,0
k1,240:39026931,28092388:481278
x1,240:39201013,28092388
)
k1,240:13024789,28092388:-26176224
)
)
(1,240:13024788,28878820:24865505,455111,127431
x1,240:14189876,28878820
g1,238:14408329,28878820
x1,238:14848877,28878820
g1,238:15067330,28878820
x1,238:15649874,28878820
g1,238:15868327,28878820
x1,238:17688777,28878820
g1,238:17907230,28878820
x1,238:18817454,28878820
g1,238:19035907,28878820
x1,238:20983789,28878820
x1,238:21875809,28878820
g1,238:22094262,28878820
x1,238:23679874,28878820
g1,238:23898327,28878820
x1,238:25391094,28878820
g1,238:25609547,28878820
x1,238:27138724,28878820
x1,238:28576879,28878820
g1,238:28795332,28878820
x1,238:30069646,28878820
g1,238:30288099,28878820
x1,238:31198322,28878820
x1,238:31544207,28878820
g1,238:31762660,28878820
x1,238:33439293,28878820
g1,238:33730564,28878820
x1,238:34859241,28878820
g1,238:35077694,28878820
x1,238:37085647,28878820
k1,238:37890293,28878820:804646
)
(1,240:13024788,28878820:0,0,127431
(1,240:13024788,28878820:0,215040,0
g1,240:13680148,28878820
g1,240:38545653,28878820
(1,240:38545653,28878820:655360,215040,0
k1,240:39026931,28878820:481278
x1,240:39201013,28878820
)
k1,240:13024789,28878820:-26176224
)
)
(1,240:13024788,29665252:24865505,455111,127431
x1,240:15704489,29665252
g1,238:15922942,29665252
x1,238:16707556,29665252
g1,238:16926009,29665252
x1,238:17253690,29665252
g1,238:17472143,29665252
x1,238:18657256,29665252
g1,238:18875709,29665252
x1,238:19421844,29665252
g1,238:19640297,29665252
x1,238:19967978,29665252
g1,238:20186431,29665252
x1,238:21662816,29665252
x1,238:22190745,29665252
g1,238:22409198,29665252
x1,238:22849746,29665252
g1,238:23068199,29665252
x1,238:23978423,29665252
g1,238:24196876,29665252
x1,238:25179918,29665252
x1,238:25507599,29665252
x1,238:27602932,29665252
g1,238:27821385,29665252
x1,238:28403929,29665252
g1,238:28622382,29665252
x1,238:29317793,29665252
g1,238:29536246,29665252
x1,238:30978041,29665252
g1,238:31196494,29665252
x1,238:34638963,29665252
g1,238:34857416,29665252
x1,238:35840459,29665252
g1,238:36058912,29665252
x1,238:36969136,29665252
k1,238:37890293,29665252:921157
)
(1,240:13024788,29665252:0,0,127431
(1,240:13024788,29665252:0,215040,0
g1,240:13680148,29665252
g1,240:38545653,29665252
(1,240:38545653,29665252:655360,215040,0
k1,240:39026931,29665252:481278
x1,240:39201013,29665252
)
k1,240:13024789,29665252:-26176224
)
)
(1,240:13024788,30451684:24865505,455111,127431
x1,240:15704489,30451684
g1,238:15922942,30451684
x1,238:16450873,30451684
g1,238:16669326,30451684
x1,238:17945459,30451684
x1,238:18418775,30451684
x1,238:19531069,30451684
g1,238:19749522,30451684
x1,238:21225907,30451684
x1,238:22012339,30451684
g1,238:22230792,30451684
x1,238:23106427,30451684
g1,238:23324880,30451684
x1,238:24271514,30451684
g1,238:24489967,30451684
x1,238:25473009,30451684
x1,238:25782485,30451684
x1,238:26368669,30451684
g1,238:26587122,30451684
x1,238:28429416,30451684
g1,238:28647869,30451684
x1,238:29703730,30451684
g1,238:29922183,30451684
x1,238:30905225,30451684
g1,238:31123678,30451684
x1,238:32731133,30451684
g1,238:32949586,30451684
x1,238:33495721,30451684
g1,238:33714174,30451684
x1,238:37611754,30451684
k1,238:37890293,30451684:278539
)
(1,240:13024788,30451684:0,0,127431
(1,240:13024788,30451684:0,215040,0
g1,240:13680148,30451684
g1,240:38545653,30451684
(1,240:38545653,30451684:655360,215040,0
k1,240:39026931,30451684:481278
x1,240:39201013,30451684
)
k1,240:13024789,30451684:-26176224
)
)
(1,240:13024788,31238116:24865505,455111,127431
x1,240:14499696,31238116
x1,238:15027079,31238116
g1,238:15245532,31238116
x1,238:15536512,31238116
x1,238:17449689,31238116
g1,238:17668142,31238116
x1,238:18868437,31238116
g1,238:19086890,31238116
x1,238:21069196,31238116
g1,238:21287649,31238116
x1,238:21578629,31238116
x1,238:23306307,31238116
g1,238:23524760,31238116
x1,238:23888486,31238116
x1,238:24888750,31238116
x1,238:26421834,31238116
g1,238:26713105,31238116
x1,238:27586047,31238116
g1,238:27804500,31238116
x1,238:28713814,31238116
g1,238:28932267,31238116
x1,238:30425360,31238116
g1,238:30643813,31238116
x1,238:32244207,31238116
g1,238:32462660,31238116
x1,238:33044621,31238116
g1,238:33263074,31238116
x1,238:35519991,31238116
x1,238:35865512,31238116
g1,238:36083965,31238116
x1,238:37577058,31238116
x1,238:37904393,31238116
k1,238:37890293,31238116:10148
)
(1,240:13024788,31238116:0,0,127431
(1,240:13024788,31238116:0,215040,0
g1,240:13680148,31238116
g1,240:38545653,31238116
(1,240:38545653,31238116:655360,215040,0
k1,240:39026931,31238116:481278
x1,240:39201013,31238116
)
k1,240:13024789,31238116:-26176224
)
)
(1,240:13024788,32024548:24865505,455111,127431
x1,240:14626999,32024548
g1,238:14845452,32024548
x1,238:15754766,32024548
g1,238:15973219,32024548
x1,238:16227827,32024548
x1,238:16682465,32024548
x1,238:16991613,32024548
g1,238:17210066,32024548
x1,238:18652238,32024548
g1,238:18870691,32024548
x1,238:19416280,32024548
g1,238:19634733,32024548
x1,238:20544047,32024548
g1,238:20762500,32024548
x1,238:22237408,32024548
x1,238:22764791,32024548
g1,238:22983244,32024548
x1,238:23965303,32024548
g1,238:24183756,32024548
x1,238:24547482,32024548
x1,238:24856667,32024548
g1,238:25075120,32024548
x1,238:28063124,32024548
g1,238:28281577,32024548
x1,238:32469875,32024548
g1,238:32761146,32024548
x1,238:33888695,32024548
g1,238:34107148,32024548
x1,238:35818476,32024548
g1,238:36036929,32024548
x1,238:37220857,32024548
g1,238:37439310,32024548
x1,238:37879417,32024548
k1,238:37890293,32024548:10876
)
(1,240:13024788,32024548:0,0,127431
(1,240:13024788,32024548:0,215040,0
g1,240:13680148,32024548
g1,240:38545653,32024548
(1,240:38545653,32024548:655360,215040,0
k1,240:39026931,32024548:481278
x1,240:39201013,32024548
)
k1,240:13024789,32024548:-26176224
)
)
(1,240:13024788,32810980:24865505,455111,127431
x1,240:13384873,32810980
x1,238:15455562,32810980
k1,238:15673575,32810980:218013
x1,238:18340006,32810980
k1,238:18558107,32810980:218101
x1,238:19602354,32810980
k1,238:19820367,32810980:218013
x1,238:20720579,32810980
k1,238:20938592,32810980:218013
x1,238:22144879,32810980
x1,238:22594784,32810980
x1,238:23118505,32810980
k1,238:23336518,32810980:218013
x1,238:24508595,32810980
k1,238:24726608,32810980:218013
x1,238:25162310,32810980
k1,238:25380323,32810980:218013
x1,238:28333022,32810980
k1,238:28624147,32810980:291125
x1,238:29542364,32810980
x1,238:31505030,32810980
k1,238:31723043,32810980:218013
x1,238:32623255,32810980
k1,238:32841268,32810980:218013
x1,238:33961131,32810980
k1,238:34179144,32810980:218013
x1,238:36501693,32810980
k1,238:36719706,32810980:218013
x1,238:37907988,32810980
k1,238:37890293,32810980:0
)
(1,240:13024788,32810980:0,0,127431
(1,240:13024788,32810980:0,215040,0
g1,240:13680148,32810980
g1,240:38545653,32810980
(1,240:38545653,32810980:655360,215040,0
k1,240:39026931,32810980:481278
x1,240:39201013,32810980
)
k1,240:13024789,32810980:-26176224
)
)
(1,240:13024788,33597412:24865505,455111,127431
x1,240:14828812,33597412
k1,238:15046831,33597412:218019
x1,238:15947043,33597412
k1,238:16165063,33597412:218020
x1,238:17772842,33597412
k1,238:17990861,33597412:218019
x1,238:19559032,33597412
k1,238:19777052,33597412:218020
x1,238:20137137,33597412
x1,238:20461013,33597412
k1,238:20679032,33597412:218019
x1,238:22587484,33597412
k1,238:22805504,33597412:218020
x1,238:23705716,33597412
k1,238:23923735,33597412:218019
x1,238:26410124,33597412
k1,238:26628144,33597412:218020
x1,238:27748007,33597412
k1,238:27966026,33597412:218019
x1,238:29300140,33597412
k1,238:29518160,33597412:218020
x1,238:29953862,33597412
k1,238:30171881,33597412:218019
x1,238:32334191,33597412
k1,238:32552211,33597412:218020
x1,238:33708082,33597412
k1,238:33926101,33597412:218019
x1,238:34502238,33597412
x1,238:34952143,33597412
x1,238:35871959,33597412
k1,238:36089979,33597412:218020
x1,238:37568128,33597412
x1,238:37892004,33597412
x1,238:38017433,33597412
k1,238:37890293,33597412:0
)
(1,240:13024788,33597412:0,0,127431
(1,240:13024788,33597412:0,215040,0
g1,240:13680148,33597412
g1,240:38545653,33597412
(1,240:38545653,33597412:655360,215040,0
k1,240:39026931,33597412:481278
x1,240:39201013,33597412
)
k1,240:13024789,33597412:-26176224
)
)
(1,240:13024788,34383844:24865505,455111,127431
x1,240:13664257,34383844
x1,238:13900623,34383844
k1,238:14118198,34383844:217575
x1,238:15429429,34383844
x1,238:16324211,34383844
k1,238:16541787,34383844:217576
x1,238:16869140,34383844
k1,238:17086715,34383844:217575
x1,238:18323382,34383844
x1,238:18650717,34383844
x1,238:19469081,34383844
x1,238:20362045,34383844
k1,238:20579621,34383844:217576
x1,238:21452563,34383844
x1,238:22307337,34383844
k1,238:22524912,34383844:217575
x1,238:23797952,34383844
k1,238:24015527,34383844:217575
x1,238:28021962,34383844
k1,238:28239538,34383844:217576
x1,238:29112480,34383844
x1,238:29439815,34383844
x1,238:30227260,34383844
k1,238:30444835,34383844:217575
x1,238:31499640,34383844
k1,238:31717216,34383844:217576
x1,238:34228742,34383844
k1,238:34446317,34383844:217575
x1,238:36017609,34383844
k1,238:36235360,34383844:217751
x1,238:37544772,34383844
x1,238:37890293,34383844
k1,238:37890293,34383844:0
)
(1,240:13024788,34383844:0,0,127431
(1,240:13024788,34383844:0,215040,0
g1,240:13680148,34383844
g1,240:38545653,34383844
(1,240:38545653,34383844:655360,215040,0
k1,240:38852849,34383844:307196
x1,240:39201013,34383844
)
k1,240:13024789,34383844:-26176224
)
)
(1,240:13024788,35170276:24865505,455111,127431
x1,240:15267581,35170276
g1,238:15486034,35170276
x1,238:15777305,35170276
x1,238:17506731,35170276
g1,238:17725184,35170276
x1,238:18089274,35170276
x1,238:19090521,35170276
x1,238:20366656,35170276
g1,238:20657927,35170276
x1,238:21935881,35170276
g1,238:22154334,35170276
x1,238:23028150,35170276
x1,238:24324309,35170276
g1,238:24542762,35170276
x1,238:27803186,35170276
g1,238:28021639,35170276
x1,238:28385729,35170276
x1,238:29277750,35170276
x1,238:29954956,35170276
g1,238:30173409,35170276
x1,238:32794856,35170276
g1,238:33013309,35170276
x1,238:33923533,35170276
g1,238:34141986,35170276
x1,238:35583781,35170276
k1,238:37890293,35170276:2306512
)
(1,240:13024788,35170276:0,0,127431
(1,240:13024788,35170276:0,215040,0
g1,240:13680148,35170276
g1,240:38545653,35170276
(1,240:38545653,35170276:655360,215040,0
k1,240:38852849,35170276:307196
x1,240:39201013,35170276
)
k1,240:13024789,35170276:-26176224
)
)
(1,240:13024788,35956708:24865505,455111,127431
x1,240:16467257,35956708
g1,238:16685710,35956708
x1,238:17561345,35956708
g1,238:17779798,35956708
x1,238:20656106,35956708
g1,238:20874559,35956708
x1,238:21238649,35956708
x1,238:21566330,35956708
g1,238:21784783,35956708
x1,238:22695007,35956708
g1,238:22913460,35956708
x1,238:23896502,35956708
x1,238:24697499,35956708
x1,238:25627748,35956708
g1,238:25846201,35956708
x1,238:28540466,35956708
g1,238:28758919,35956708
x1,238:30542959,35956708
x1,238:31107299,35956708
g1,238:31325752,35956708
x1,238:32381613,35956708
g1,238:32600066,35956708
x1,238:33949018,35956708
g1,238:34167471,35956708
x1,238:36173606,35956708
x1,238:36501287,35956708
k1,238:37890293,35956708:1413254
)
(1,240:13024788,35956708:0,0,127431
(1,240:13024788,35956708:0,215040,0
g1,240:13680148,35956708
g1,240:38545653,35956708
(1,240:38545653,35956708:655360,215040,0
k1,240:38852849,35956708:307196
x1,240:39201013,35956708
)
k1,240:13024789,35956708:-26176224
)
)
(1,240:13024788,36743140:24865505,455111,127431
x1,240:15380448,36743140
g1,238:15598901,36743140
x1,238:16474536,36743140
g1,238:16692989,36743140
x1,238:19350845,36743140
g1,238:19642116,36743140
x1,238:20770793,36743140
g1,238:20989246,36743140
x1,238:23519669,36743140
g1,238:23738122,36743140
x1,238:24266053,36743140
g1,238:24484506,36743140
x1,238:24775777,36743140
x1,238:27014930,36743140
g1,238:27233383,36743140
x1,238:28143606,36743140
x1,238:28489491,36743140
g1,238:28707944,36743140
x1,238:29581760,36743140
x1,238:30437371,36743140
g1,238:30655824,36743140
x1,238:33572182,36743140
g1,238:33790635,36743140
x1,238:34482406,36743140
g1,238:34700859,36743140
x1,238:35611083,36743140
k1,238:37890293,36743140:2279210
)
(1,240:13024788,36743140:0,0,127431
(1,240:13024788,36743140:0,215040,0
g1,240:13680148,36743140
g1,240:38545653,36743140
(1,240:38545653,36743140:655360,215040,0
k1,240:38852849,36743140:307196
x1,240:39201013,36743140
)
k1,240:13024789,36743140:-26176224
)
)
(1,240:13024788,37529572:24865505,455111,127431
x1,240:15922940,37529572
x1,238:16159598,37529572
g1,238:16378051,37529572
x1,238:19057752,37529572
g1,238:19276205,37529572
x1,238:19716753,37529572
g1,238:19935206,37529572
x1,238:20481341,37529572
x1,238:20809022,37529572
x1,238:23343085,37529572
g1,238:23561538,37529572
x1,238:25820716,37529572
g1,238:26039169,37529572
x1,238:27240664,37529572
x1,238:30630340,37529572
g1,238:30848793,37529572
x1,238:31904654,37529572
g1,238:32123107,37529572
x1,238:32377970,37529572
x1,238:32833081,37529572
x1,238:33361010,37529572
x1,238:36750686,37529572
k1,238:37890293,37529572:1139607
)
(1,240:13024788,37529572:0,0,127431
(1,240:13024788,37529572:0,215040,0
g1,240:13680148,37529572
g1,240:38545653,37529572
(1,240:38545653,37529572:655360,215040,0
k1,240:38852849,37529572:307196
x1,240:39201013,37529572
)
k1,240:13024789,37529572:-26176224
)
)
(1,240:13024788,38316004:24865505,455111,127431
x1,240:16139577,38316004
g1,238:16358030,38316004
x1,238:19130574,38316004
g1,238:19349027,38316004
x1,238:20104514,38316004
x1,238:21833941,38316004
x1,238:22161622,38316004
g1,238:22380075,38316004
x1,238:23381322,38316004
x1,238:24746659,38316004
x1,238:25241820,38316004
g1,238:25460273,38316004
x1,238:26082866,38316004
x1,238:27704885,38316004
g1,238:27923338,38316004
x1,238:28979199,38316004
g1,238:29197652,38316004
x1,238:31491418,38316004
x1,238:31982939,38316004
x1,238:32858575,38316004
x1,238:33131641,38316004
g1,238:33350094,38316004
x1,238:36412089,38316004
k1,238:37890293,38316004:1605344
)
(1,240:13024788,38316004:0,0,127431
(1,240:13024788,38316004:0,215040,0
g1,240:13680148,38316004
g1,240:38545653,38316004
(1,240:38545653,38316004:655360,215040,0
k1,240:38852849,38316004:307196
x1,240:39201013,38316004
)
k1,240:13024789,38316004:-26176224
)
)
(1,240:13024788,39102436:24865505,455111,127431
x1,240:13816684,39102436
x1,238:14453840,39102436
x1,238:16092245,39102436
x1,238:16219676,39102436
g1,238:16438129,39102436
x1,238:17934538,39102436
g1,238:18152991,39102436
x1,238:18480672,39102436
g1,238:18699125,39102436
x1,238:19864212,39102436
x1,238:22212592,39102436
g1,238:22431045,39102436
x1,238:22958976,39102436
g1,238:23177429,39102436
x1,238:24564610,39102436
g1,238:24783063,39102436
x1,238:26912987,39102436
x1,238:27240668,39102436
g1,238:27459121,39102436
x1,238:28514982,39102436
g1,238:28733435,39102436
x1,238:31649793,39102436
g1,238:31868246,39102436
x1,238:34839219,39102436
x1,238:35075877,39102436
g1,238:35294330,39102436
x1,238:37078370,39102436
x1,238:37901213,39102436
k1,238:37890293,39102436:80175
)
(1,240:13024788,39102436:0,0,127431
(1,240:13024788,39102436:0,215040,0
g1,240:13680148,39102436
g1,240:38545653,39102436
(1,240:38545653,39102436:655360,215040,0
k1,240:38852849,39102436:307196
x1,240:39201013,39102436
)
k1,240:13024789,39102436:-26176224
)
)
(1,240:13024788,39888868:24865505,455111,127431
x1,240:13935012,39888868
g1,238:14153465,39888868
x1,238:14444736,39888868
x1,238:16174162,39888868
g1,238:16392615,39888868
x1,238:18912116,39888868
g1,238:19130569,39888868
x1,238:19658500,39888868
g1,238:19876953,39888868
x1,238:20787177,39888868
g1,238:21005630,39888868
x1,238:21879446,39888868
x1,238:22735057,39888868
g1,238:22953510,39888868
x1,238:23829145,39888868
g1,238:24047598,39888868
x1,238:27335326,39888868
g1,238:27553779,39888868
x1,238:29519864,39888868
g1,238:29738317,39888868
x1,238:30794178,39888868
g1,238:31012631,39888868
x1,238:31922855,39888868
g1,238:32141308,39888868
x1,238:33015124,39888868
x1,238:33870735,39888868
g1,238:34089188,39888868
x1,238:35072230,39888868
x1,238:35399911,39888868
x1,238:36807115,39888868
g1,238:37025568,39888868
x1,238:37608112,39888868
k1,238:37890293,39888868:282181
)
(1,240:13024788,39888868:0,0,127431
(1,240:13024788,39888868:0,215040,0
g1,240:13680148,39888868
g1,240:38545653,39888868
(1,240:38545653,39888868:655360,215040,0
k1,240:38852849,39888868:307196
x1,240:39201013,39888868
)
k1,240:13024789,39888868:-26176224
)
)
(1,240:13024788,40675300:24865505,455111,127431
x1,240:13720199,40675300
g1,238:13938652,40675300
x1,238:15380447,40675300
g1,238:15598900,40675300
x1,238:19041369,40675300
k1,240:28402261,40675300:9488032
k1,240:37890293,40675300:9488032
)
(1,240:13024788,40675300:0,0,127431
(1,240:13024788,40675300:0,215040,0
g1,240:13680148,40675300
g1,240:38545653,40675300
(1,240:38545653,40675300:655360,215040,0
k1,240:38852849,40675300:307196
x1,240:39201013,40675300
)
k1,240:13024789,40675300:-26176224
)
)
h1,240:13024788,40675300:0,0,127431
(1,240:13024788,42842536:24865505,655359,0
(1,240:13024788,42842536:0,0,0
g1,240:13024788,42842536
)
(1,240:13024788,42842536:0,0,0
(1,240:13024788,42842536:0,0,0
(1,240:13024788,41662888:0,0,0
)
)
g1,240:13024788,42842536
)
x1,240:14010012,42842536
x1,240:15357867,42842536
x1,240:18867314,42842536
k1,240:28378804,42842536:9511490
k1,240:37890294,42842536:9511490
)
(1,240:13024788,42842536:0,0,0
(1,240:13024788,42842536:0,215040,0
g1,240:13680148,42842536
g1,240:38545653,42842536
(1,240:38545653,42842536:655360,215040,0
k1,240:38852849,42842536:307196
x1,240:39201013,42842536
)
k1,240:13024789,42842536:-26176224
)
)
h1,240:13024788,42842536:0,0,0
(1,242:13024788,44277955:24865505,455111,127431
x1,242:14704151,44277955
g1,241:14922604,44277955
x1,241:17696968,44277955
g1,241:17915421,44277955
x1,241:18243102,44277955
x1,241:19464622,44277955
g1,241:19683075,44277955
x1,241:21175842,44277955
g1,241:21394295,44277955
x1,241:21721976,44277955
g1,241:21940429,44277955
x1,241:23478705,44277955
g1,241:23697158,44277955
x1,241:24225089,44277955
g1,241:24443542,44277955
x1,241:24989677,44277955
x1,241:27046783,44277955
x1,241:27283441,44277955
g1,241:27501894,44277955
x1,241:30021393,44277955
g1,241:30239846,44277955
x1,241:31115481,44277955
g1,241:31333934,44277955
x1,241:32863111,44277955
g1,241:33081564,44277955
x1,241:34940243,44277955
g1,241:35158696,44277955
x1,241:36507648,44277955
k1,241:37890293,44277955:1395752
)
(1,242:13024788,44277955:0,0,127431
(1,242:13024788,44277955:0,215040,0
g1,242:13680148,44277955
g1,242:38545653,44277955
(1,242:38545653,44277955:655360,215040,0
k1,242:38852849,44277955:307196
x1,242:39201013,44277955
)
k1,242:13024789,44277955:-26176224
)
)
(1,242:13024788,45064387:24865505,455111,127431
x1,242:15919301,45064387
g1,241:16137754,45064387
x1,241:17193615,45064387
g1,241:17412068,45064387
x1,241:18103839,45064387
g1,241:18322292,45064387
x1,241:19782290,45064387
g1,241:20000743,45064387
x1,241:22520242,45064387
g1,241:22738695,45064387
x1,241:23614330,45064387
g1,241:23832783,45064387
x1,241:25800687,45064387
g1,241:26019140,45064387
x1,241:26601684,45064387
g1,241:26820137,45064387
x1,241:27730360,45064387
x1,241:28076245,45064387
g1,241:28294698,45064387
x1,241:29789286,45064387
g1,241:30007739,45064387
x1,241:31063600,45064387
g1,241:31282053,45064387
x1,241:32814869,45064387
g1,241:33033322,45064387
x1,241:34821001,45064387
g1,241:35039454,45064387
x1,241:35731225,45064387
g1,241:35949678,45064387
x1,241:36859901,45064387
x1,241:37205786,45064387
k1,241:37890293,45064387:684507
)
(1,242:13024788,45064387:0,0,127431
(1,242:13024788,45064387:0,215040,0
g1,242:13680148,45064387
g1,242:38545653,45064387
(1,242:38545653,45064387:655360,215040,0
k1,242:38852849,45064387:307196
x1,242:39201013,45064387
)
k1,242:13024789,45064387:-26176224
)
)
]
(1,242:13024788,49020595:24865505,1290439,235932
(1,242:13024788,49020595:24865505,1290439,235932
g1,242:2368143,49020595
(1,242:2368143,49020595:35522150,1290439,235932
[1,242:2368143,49020595:35522150,1290439,235932
(1,242:2368143,49020595:35522150,550500,235932
(1,242:2368143,49020595:0,550500,235932
[1,242:2368143,49020595:35522150,550500,235932
(1,242:2368143,49020595:35522150,550500,235932
h1,242:2368143,49020595:0,0,0
x1,242:3844526,49020595
x1,242:4190411,49020595
g1,242:4408864,49020595
x1,242:5246271,49020595
g1,242:5464724,49020595
x1,242:6775448,49020595
r1,242:6775448,49020595:0,786432,235932
k1,242:22332870,49020595:15557422
k1,242:37890292,49020595:15557422
)
]
k1,242:2368141,49020595:-35522152
)
g1,242:2368143,49020595
[1,242:2368143,49020595:35522150,0,0
(1,242:2368143,49020595:35522150,0,0
k1,242:20129219,49020595:17761076
h1,242:20129219,49020595:0,0,0
g1,242:20129219,49020595
k1,242:37890295,49020595:17761076
)
]
g1,242:37890293,49020595
(1,242:37890293,49020595:0,550500,235932
k1,242:2368141,49020595:-35522152
[1,242:2368141,49020595:35522150,550500,235932
(1,242:2368141,49020595:35522150,550500,235932
k1,242:36612333,49020595:34244192
h1,242:36579565,49020595:0,0,0
x1,242:37234927,49020595
x1,242:37890289,49020595
r1,242:37890289,49020595:0,786432,235932
g1,242:37890289,49020595
g1,242:37890289,49020595
)
]
)
)
]
)
g1,242:37890293,49020595
)
)
]
]
]
!36442
}1
!10
{2
[1,250:4736286,49020595:33154007,44284309,235932
[1,250:4736286,4736286:0,0,0
(1,250:4736286,1535259:0,0,0
k1,250:4736286,1535259:-8222721
)
]
[1,250:4736286,49020595:33154007,44284309,235932
[1,250:13024788,49020595:24865505,47419555,235932
[1,250:13024788,2387472:24865505,786432,0
(1,250:13024788,2387472:24865505,0,0
(1,250:13024788,2387472:24865505,0,0
g1,250:2368143,2387472
(1,250:2368143,2387472:35522150,0,0
[1,250:2368143,2387472:35522150,0,0
(1,250:2368143,2387472:35522150,0,0
(1,250:2368143,2387472:0,0,0
[1,250:2368143,2387472:35522150,0,0
(1,250:2368143,2387472:35522150,0,0
h1,250:2368143,2387472:0,0,0
k1,250:20129219,2387472:17761076
k1,250:37890295,2387472:17761076
)
]
k1,250:2368141,2387472:-35522152
)
g1,250:2368143,2387472
[1,250:2368143,2387472:35522150,0,0
(1,250:2368143,2387472:35522150,0,0
k1,250:20129219,2387472:17761076
h1,250:20129219,2387472:0,0,0
g1,250:20129219,2387472
k1,250:37890295,2387472:17761076
)
]
g1,250:37890293,2387472
(1,250:37890293,2387472:0,0,0
k1,250:2368141,2387472:-35522152
[1,250:2368141,2387472:35522150,0,0
(1,250:2368141,2387472:35522150,0,0
k1,250:37890293,2387472:35522152
h1,250:37890293,2387472:0,0,0
g1,250:37890293,2387472
g1,250:37890293,2387472
)
]
)
)
]
)
g1,250:37890293,2387472
)
)
]
[1,250:13024788,45468380:24865505,41442508,0
(1,242:13024788,4681232:24865505,491520,163840
x1,242:14519376,4681232
g1,241:14737829,4681232
x1,241:14919874,4681232
x1,241:15247555,4681232
x1,241:15611645,4681232
g1,241:15902916,4681232
x1,241:16652940,4681232
g1,241:16871393,4681232
x1,241:17199074,4681232
g1,241:17417527,4681232
x1,241:19207027,4681232
g1,241:19425480,4681232
x1,241:20918247,4681232
g1,241:21136700,4681232
x1,241:23543332,4681232
g1,241:23761785,4681232
x1,241:27116871,4681232
g1,241:27335324,4681232
x1,241:27881459,4681232
g1,241:28099912,4681232
x1,241:28427593,4681232
g1,241:28646046,4681232
x1,241:30320859,4681232
g1,241:30539312,4681232
x1,241:31485946,4681232
g1,241:31704399,4681232
x1,241:32924101,4681232
g1,241:33142554,4681232
x1,241:33834325,4681232
g1,241:34052778,4681232
x1,241:36097141,4681232
k1,241:37890293,4681232:1806259
)
(1,242:13024788,4681232:0,0,163840
(1,242:13024788,4681232:0,215040,0
g1,242:13680148,4681232
g1,242:38545653,4681232
(1,242:38545653,4681232:655360,215040,0
k1,242:38852849,4681232:307196
x1,242:39201013,4681232
)
k1,242:13024789,4681232:-26176224
)
)
(1,242:13024788,5467664:24865505,455111,127431
x1,242:15501452,5467664
g1,241:15719905,5467664
x1,241:17258875,5467664
g1,241:17477328,5467664
x1,241:18372077,5467664
g1,241:18590530,5467664
x1,241:19825286,5467664
g1,241:20043739,5467664
x1,241:21802815,5467664
g1,241:22021268,5467664
x1,241:22987598,5467664
g1,241:23206051,5467664
x1,241:24283329,5467664
g1,241:24501782,5467664
x1,241:25396531,5467664
g1,241:25614984,5467664
x1,241:28091648,5467664
g1,241:28310101,5467664
x1,241:28829057,5467664
g1,241:29047510,5467664
x1,241:30516688,5467664
g1,241:30735141,5467664
x1,241:31594101,5467664
x1,241:31915902,5467664
x1,241:32690443,5467664
g1,241:32908896,5467664
x1,241:34107863,5467664
x1,241:34375977,5467664
g1,241:34594430,5467664
x1,241:34916540,5467664
g1,241:35134993,5467664
x1,241:37894400,5467664
k1,241:37890293,5467664:9000
)
(1,242:13024788,5467664:0,0,127431
(1,242:13024788,5467664:0,215040,0
g1,242:13680148,5467664
g1,242:38545653,5467664
(1,242:38545653,5467664:655360,215040,0
k1,242:38852849,5467664:307196
x1,242:39201013,5467664
)
k1,242:13024789,5467664:-26176224
)
)
(1,242:13024788,6254096:24865505,491520,163840
x1,242:14990873,6254096
g1,241:15209326,6254096
x1,241:15901097,6254096
g1,241:16119550,6254096
x1,241:17029774,6254096
g1,241:17248227,6254096
x1,241:18504338,6254096
g1,241:18722791,6254096
x1,241:20330246,6254096
g1,241:20548699,6254096
x1,241:21076630,6254096
g1,241:21295083,6254096
x1,241:23339446,6254096
g1,241:23557899,6254096
x1,241:24031215,6254096
x1,241:24943260,6254096
g1,241:25161713,6254096
x1,241:25343758,6254096
x1,241:25671439,6254096
x1,241:26035529,6254096
g1,241:26326800,6254096
x1,241:27604754,6254096
g1,241:27823207,6254096
x1,241:29663681,6254096
g1,241:29882134,6254096
x1,241:30410065,6254096
x1,241:31891908,6254096
g1,241:32110361,6254096
x1,241:32802132,6254096
g1,241:33020585,6254096
x1,241:33930809,6254096
g1,241:34149262,6254096
x1,241:35824075,6254096
g1,241:36042528,6254096
x1,241:37353250,6254096
x1,241:37699135,6254096
k1,241:37890293,6254096:191158
)
(1,242:13024788,6254096:0,0,163840
(1,242:13024788,6254096:0,215040,0
g1,242:13680148,6254096
g1,242:38545653,6254096
(1,242:38545653,6254096:655360,215040,0
k1,242:38852849,6254096:307196
x1,242:39201013,6254096
)
k1,242:13024789,6254096:-26176224
)
)
(1,242:13024788,7040528:24865505,491520,163840
x1,242:14159846,7040528
x1,241:14683168,7040528
k1,241:14901257,7040528:218089
x1,241:15478648,7040528
k1,241:15696737,7040528:218089
x1,241:16019503,7040528
k1,241:16237591,7040528:218088
x1,241:17098300,7040528
x1,241:17941350,7040528
k1,241:18159439,7040528:218089
x1,241:18679451,7040528
k1,241:18897540,7040528:218089
x1,241:19578935,7040528
k1,241:19797024,7040528:218089
x1,241:20334967,7040528
x1,241:22488257,7040528
x1,241:22756954,7040528
k1,241:22975043,7040528:218089
x1,241:25453166,7040528
k1,241:25671254,7040528:218088
x1,241:27536124,7040528
k1,241:27754213,7040528:218089
x1,241:29943641,7040528
k1,241:30161730,7040528:218089
x1,241:31022439,7040528
x1,241:31344932,7040528
x1,241:32121087,7040528
k1,241:32339176,7040528:218089
x1,241:32518490,7040528
x1,241:32841256,7040528
x1,241:33199884,7040528
k1,241:33491033,7040528:291149
x1,241:34602780,7040528
k1,241:34820869,7040528:218089
x1,241:36219521,7040528
k1,241:36437610,7040528:218089
x1,241:36796239,7040528
x1,241:37675153,7040528
x1,241:37907988,7040528
k1,241:37890293,7040528:0
)
(1,242:13024788,7040528:0,0,163840
(1,242:13024788,7040528:0,215040,0
g1,242:13680148,7040528
g1,242:38545653,7040528
(1,242:38545653,7040528:655360,215040,0
k1,242:38852849,7040528:307196
x1,242:39201013,7040528
)
k1,242:13024789,7040528:-26176224
)
)
(1,242:13024788,7826960:24865505,455111,127431
x1,242:13569285,7826960
k1,241:13787422,7826960:218137
x1,241:14694915,7826960
k1,241:14913052,7826960:218137
x1,241:16401342,7826960
k1,241:16619479,7826960:218137
x1,241:18454431,7826960
k1,241:18672567,7826960:218136
x1,241:19111793,7826960
k1,241:19329930,7826960:218137
x1,241:20527822,7826960
k1,241:20745959,7826960:218137
x1,241:21726052,7826960
k1,241:21944189,7826960:218137
x1,241:22815384,7826960
x1,241:23142027,7826960
x1,241:24109358,7826960
k1,241:24327495,7826960:218137
x1,241:25017191,7826960
x1,241:25343834,7826960
x1,241:26051625,7826960
k1,241:26269762,7826960:218137
x1,241:27286155,7826960
x1,241:28578480,7826960
k1,241:28796617,7826960:218137
x1,241:29486313,7826960
k1,241:29704449,7826960:218136
x1,241:30611942,7826960
k1,241:30830079,7826960:218137
x1,241:33140556,7826960
k1,241:33358693,7826960:218137
x1,241:36117475,7826960
x1,241:37006763,7826960
k1,241:37224900,7826960:218137
x1,241:37587898,7826960
x1,241:37914541,7826960
k1,241:37890293,7826960:0
)
(1,242:13024788,7826960:0,0,127431
(1,242:13024788,7826960:0,215040,0
g1,242:13680148,7826960
g1,242:38545653,7826960
(1,242:38545653,7826960:655360,215040,0
k1,242:38852849,7826960:307196
x1,242:39201013,7826960
)
k1,242:13024789,7826960:-26176224
)
)
(1,242:13024788,8613392:24865505,491520,163840
x1,242:13935012,8613392
g1,241:14153465,8613392
x1,241:15648053,8613392
g1,241:15866506,8613392
x1,241:16740322,8613392
x1,241:17068003,8613392
x1,241:17856255,8613392
g1,241:18074708,8613392
x1,241:18256753,8613392
x1,241:18584434,8613392
(1,241:18584434,8613392:327681,282168,0
x1,241:18912115,8613392
)
x1,241:19239796,8613392
x1,241:19603886,8613392
g1,241:19895157,8613392
x1,241:21023834,8613392
g1,241:21242287,8613392
x1,241:22735055,8613392
g1,241:22953508,8613392
x1,241:24905028,8613392
g1,241:25123481,8613392
x1,241:26033705,8613392
g1,241:26252158,8613392
x1,241:27453654,8613392
x1,241:28127220,8613392
x1,241:28454901,8613392
g1,241:28673354,8613392
x1,241:29201285,8613392
g1,241:29419738,8613392
x1,241:30329962,8613392
g1,241:30548415,8613392
x1,241:31422231,8613392
x1,241:31749912,8613392
x1,241:32720209,8613392
g1,241:32938662,8613392
x1,241:33848886,8613392
g1,241:34067339,8613392
x1,241:37223993,8613392
k1,241:37890293,8613392:666300
)
(1,242:13024788,8613392:0,0,163840
(1,242:13024788,8613392:0,215040,0
g1,242:13680148,8613392
g1,242:38545653,8613392
(1,242:38545653,8613392:655360,215040,0
k1,242:38852849,8613392:307196
x1,242:39201013,8613392
)
k1,242:13024789,8613392:-26176224
)
)
(1,242:13024788,9399824:24865505,455111,127431
x1,242:14080649,9399824
g1,241:14299102,9399824
x1,241:17002466,9399824
g1,241:17220919,9399824
x1,241:17548600,9399824
x1,241:17876281,9399824
x1,241:19878775,9399824
g1,241:20097228,9399824
x1,241:21153089,9399824
g1,241:21371542,9399824
x1,241:22063313,9399824
x1,241:22518424,9399824
g1,241:22736877,9399824
x1,241:24196875,9399824
g1,241:24415328,9399824
x1,241:27118692,9399824
g1,241:27337145,9399824
x1,241:28902731,9399824
g1,241:29121184,9399824
x1,241:30031408,9399824
g1,241:30249861,9399824
x1,241:32652853,9399824
g1,241:32871306,9399824
x1,241:33399237,9399824
g1,241:33617690,9399824
x1,241:34527914,9399824
g1,241:34746367,9399824
x1,241:35620183,9399824
x1,241:35947864,9399824
x1,241:36736116,9399824
g1,241:36954569,9399824
x1,241:37500704,9399824
k1,241:37890293,9399824:389589
)
(1,242:13024788,9399824:0,0,127431
(1,242:13024788,9399824:0,215040,0
g1,242:13680148,9399824
g1,242:38545653,9399824
(1,242:38545653,9399824:655360,215040,0
k1,242:38852849,9399824:307196
x1,242:39201013,9399824
)
k1,242:13024789,9399824:-26176224
)
)
(1,242:13024788,10186256:24865505,491520,163840
x1,242:13920448,10186256
x1,241:14959923,10186256
g1,241:15178376,10186256
x1,241:15764560,10186256
x1,241:16947852,10186256
g1,241:17166305,10186256
x1,241:19787750,10186256
g1,241:20006203,10186256
x1,241:21062064,10186256
g1,241:21280517,10186256
x1,241:23974782,10186256
g1,241:24193235,10186256
x1,241:26750963,10186256
g1,241:26969416,10186256
x1,241:27151461,10186256
x1,241:27479142,10186256
x1,241:27661187,10186256
g1,241:27746387,10186256
x1,241:28074068,10186256
x1,241:28438158,10186256
g1,241:28729429,10186256
x1,241:31625762,10186256
g1,241:31844215,10186256
x1,241:32426759,10186256
g1,241:32645212,10186256
x1,241:33555436,10186256
g1,241:33773889,10186256
x1,241:35266657,10186256
g1,241:35485110,10186256
x1,241:37325584,10186256
x1,241:37453015,10186256
k1,241:37890293,10186256:528373
)
(1,242:13024788,10186256:0,0,163840
(1,242:13024788,10186256:0,215040,0
g1,242:13680148,10186256
g1,242:38545653,10186256
(1,242:38545653,10186256:655360,215040,0
k1,242:38852849,10186256:307196
x1,242:39201013,10186256
)
k1,242:13024789,10186256:-26176224
)
)
(1,242:13024788,10972688:24865505,491520,163840
x1,242:13935012,10972688
g1,241:14153465,10972688
x1,241:16159599,10972688
g1,241:16378052,10972688
x1,241:17433913,10972688
g1,241:17652366,10972688
x1,241:17943637,10972688
x1,241:19640293,10972688
g1,241:19858746,10972688
x1,241:20386677,10972688
g1,241:20605130,10972688
x1,241:21515353,10972688
x1,241:21861238,10972688
g1,241:22079691,10972688
x1,241:24994230,10972688
x1,241:25230888,10972688
g1,241:25449341,10972688
x1,241:27014927,10972688
g1,241:27233380,10972688
x1,241:28143604,10972688
g1,241:28362057,10972688
x1,241:30765049,10972688
g1,241:30983502,10972688
x1,241:31511433,10972688
g1,241:31729886,10972688
x1,241:32640110,10972688
g1,241:32858563,10972688
x1,241:34611654,10972688
g1,241:34830107,10972688
x1,241:35012152,10972688
x1,241:35667514,10972688
x1,241:36031604,10972688
k1,241:37890293,10972688:1985829
)
(1,242:13024788,10972688:0,0,163840
(1,242:13024788,10972688:0,215040,0
g1,242:13680148,10972688
g1,242:38545653,10972688
(1,242:38545653,10972688:655360,215040,0
k1,242:38852849,10972688:307196
x1,242:39201013,10972688
)
k1,242:13024789,10972688:-26176224
)
)
(1,242:13024788,11759120:24865505,455111,127431
x1,242:14176149,11759120
x1,241:16080049,11759120
k1,241:16297406,11759120:217357
x1,241:16986410,11759120
k1,241:17203768,11759120:217358
x1,241:18110352,11759120
k1,241:18327709,11759120:217357
x1,241:19198029,11759120
x1,241:20050291,11759120
k1,241:20267649,11759120:217358
x1,241:20811600,11759120
k1,241:21028957,11759120:217357
x1,241:21373459,11759120
x1,241:23046866,11759120
k1,241:23264223,11759120:217357
x1,241:23626857,11759120
x1,241:24810927,11759120
x1,241:26189007,11759120
x1,241:26899694,11759120
k1,241:27117271,11759120:217577
x1,241:29258622,11759120
x1,241:29494261,11759120
k1,241:29711618,11759120:217357
x1,241:32888284,11759120
x1,241:33381392,11759120
k1,241:33598750,11759120:217358
x1,241:34180776,11759120
k1,241:34398133,11759120:217357
x1,241:37890293,11759120
k1,241:37890293,11759120:0
)
(1,242:13024788,11759120:0,0,127431
(1,242:13024788,11759120:0,215040,0
g1,242:13680148,11759120
g1,242:38545653,11759120
(1,242:38545653,11759120:655360,215040,0
k1,242:38852849,11759120:307196
x1,242:39201013,11759120
)
k1,242:13024789,11759120:-26176224
)
)
(1,242:13024788,12545552:24865505,491520,163840
x1,242:14444739,12545552
x1,241:14681397,12545552
g1,241:14899850,12545552
x1,241:15263940,12545552
x1,241:15573416,12545552
g1,241:15791869,12545552
x1,241:18143887,12545552
g1,241:18362340,12545552
x1,241:18944884,12545552
g1,241:19163337,12545552
x1,241:20619697,12545552
g1,241:20838150,12545552
x1,241:21566330,12545552
g1,241:21784783,12545552
x1,241:22695007,12545552
g1,241:22913460,12545552
x1,241:25212685,12545552
g1,241:25431138,12545552
x1,241:25613183,12545552
x1,241:26268545,12545552
x1,241:26632635,12545552
k1,242:32197894,12545552:5692399
k1,242:37890293,12545552:5692399
)
(1,242:13024788,12545552:0,0,163840
(1,242:13024788,12545552:0,215040,0
g1,242:13680148,12545552
g1,242:38545653,12545552
(1,242:38545653,12545552:655360,215040,0
k1,242:38852849,12545552:307196
x1,242:39201013,12545552
)
k1,242:13024789,12545552:-26176224
)
)
h1,242:13024788,12545552:0,0,163840
(1,244:13024788,13331984:24865505,455111,127431
h1,243:13024788,13331984:932339,0,0
x1,243:16099793,13331984
g1,243:16318246,13331984
x1,243:17556152,13331984
x1,243:17883833,13331984
g1,243:18102286,13331984
x1,243:19139943,13331984
x1,243:20818395,13331984
g1,243:21036848,13331984
x1,243:22529616,13331984
g1,243:22748069,13331984
x1,243:24588543,13331984
g1,243:24806996,13331984
x1,243:27033404,13331984
g1,243:27251857,13331984
x1,243:27834401,13331984
g1,243:28052854,13331984
x1,243:28416944,13331984
x1,243:28726420,13331984
g1,243:28944873,13331984
x1,243:29272554,13331984
g1,243:29491007,13331984
x1,243:31387913,13331984
x1,243:31624571,13331984
g1,243:31843024,13331984
x1,243:32898885,13331984
g1,243:33117338,13331984
x1,243:34118585,13331984
x1,243:36139283,13331984
k1,243:37890293,13331984:1751010
)
(1,244:13024788,13331984:0,0,127431
(1,244:13024788,13331984:0,215040,0
g1,244:13680148,13331984
g1,244:38545653,13331984
(1,244:38545653,13331984:655360,215040,0
k1,244:38852849,13331984:307196
x1,244:39201013,13331984
)
k1,244:13024789,13331984:-26176224
)
)
(1,244:13024788,14118416:24865505,491520,163840
x1,244:14994510,14118416
g1,243:15212963,14118416
x1,243:15395008,14118416
x1,243:16050370,14118416
x1,243:16414460,14118416
g1,243:16705731,14118416
x1,243:18385094,14118416
g1,243:18603547,14118416
x1,243:20444021,14118416
g1,243:20662474,14118416
x1,243:21103022,14118416
g1,243:21321475,14118416
x1,243:21649156,14118416
g1,243:21867609,14118416
x1,243:22672246,14118416
g1,243:22890699,14118416
x1,243:23418630,14118416
g1,243:23637083,14118416
x1,243:24219627,14118416
x1,243:25006061,14118416
g1,243:25224514,14118416
x1,243:26426011,14118416
g1,243:26644464,14118416
x1,243:27845960,14118416
g1,243:28064413,14118416
x1,243:28646957,14118416
g1,243:28865410,14118416
x1,243:30085112,14118416
x1,243:30358178,14118416
g1,243:30576631,14118416
x1,243:31199224,14118416
g1,243:31417677,14118416
x1,243:34627128,14118416
g1,243:34845581,14118416
x1,243:37467026,14118416
k1,243:37890293,14118416:423267
)
(1,244:13024788,14118416:0,0,163840
(1,244:13024788,14118416:0,215040,0
g1,244:13680148,14118416
g1,244:38545653,14118416
(1,244:38545653,14118416:655360,215040,0
k1,244:38852849,14118416:307196
x1,244:39201013,14118416
)
k1,244:13024789,14118416:-26176224
)
)
(1,244:13024788,14904848:24865505,455111,127431
x1,244:14903381,14904848
k1,243:15119578,14904848:216197
x1,243:15654790,14904848
k1,243:15870987,14904848:216197
x1,243:18266951,14904848
k1,243:18483147,14904848:216196
x1,243:21202023,14904848
k1,243:21418220,14904848:216197
x1,243:22452963,14904848
k1,243:22669160,14904848:216197
x1,243:23743151,14904848
k1,243:23959348,14904848:216197
x1,243:25154655,14904848
x1,243:25421896,14904848
k1,243:25638092,14904848:216196
x1,243:26248233,14904848
k1,243:26464430,14904848:216197
x1,243:27288655,14904848
k1,243:27504852,14904848:216197
x1,243:28182787,14904848
x1,243:28628432,14904848
k1,243:28844629,14904848:216197
x1,243:30075617,14904848
k1,243:30291814,14904848:216197
x1,243:30755664,14904848
x1,243:31649103,14904848
k1,243:31865299,14904848:216196
x1,243:32400511,14904848
k1,243:32616708,14904848:216197
x1,243:34723659,14904848
x1,243:34955220,14904848
k1,243:35171417,14904848:216197
x1,243:37890293,14904848
k1,243:37890293,14904848:0
)
(1,244:13024788,14904848:0,0,127431
(1,244:13024788,14904848:0,215040,0
g1,244:13680148,14904848
g1,244:38545653,14904848
(1,244:38545653,14904848:655360,215040,0
k1,244:38852849,14904848:307196
x1,244:39201013,14904848
)
k1,244:13024789,14904848:-26176224
)
)
(1,244:13024788,15691280:24865505,491520,163840
x1,244:13570923,15691280
g1,243:13789376,15691280
x1,243:14481147,15691280
g1,243:14699600,15691280
x1,243:16307054,15691280
g1,243:16525507,15691280
x1,243:16998823,15691280
x1,243:17308299,15691280
x1,243:17635980,15691280
g1,243:17854433,15691280
x1,243:18036478,15691280
x1,243:18691840,15691280
x1,243:19055930,15691280
g1,243:19347201,15691280
x1,243:21026564,15691280
g1,243:21245017,15691280
x1,243:23085491,15691280
g1,243:23303944,15691280
x1,243:23744492,15691280
g1,243:23962945,15691280
x1,243:24290626,15691280
g1,243:24509079,15691280
x1,243:25313716,15691280
g1,243:25532169,15691280
x1,243:26060100,15691280
g1,243:26278553,15691280
x1,243:29063841,15691280
g1,243:29282294,15691280
x1,243:29864838,15691280
x1,243:30651272,15691280
g1,243:30869725,15691280
x1,243:33971768,15691280
g1,243:34190221,15691280
x1,243:35104085,15691280
g1,243:35322538,15691280
x1,243:35905082,15691280
k1,243:37890293,15691280:1985211
)
(1,244:13024788,15691280:0,0,163840
(1,244:13024788,15691280:0,215040,0
g1,244:13680148,15691280
g1,244:38545653,15691280
(1,244:38545653,15691280:655360,215040,0
k1,244:38852849,15691280:307196
x1,244:39201013,15691280
)
k1,244:13024789,15691280:-26176224
)
)
(1,244:13024788,16477712:24865505,491520,163840
x1,244:16234239,16477712
g1,243:16452692,16477712
x1,243:18897553,16477712
g1,243:19116006,16477712
x1,243:21890370,16477712
g1,243:22108823,16477712
x1,243:22691367,16477712
g1,243:22909820,16477712
x1,243:25172635,16477712
g1,243:25391088,16477712
x1,243:25755178,16477712
x1,243:27615676,16477712
g1,243:27834129,16477712
x1,243:28016174,16477712
x1,243:28671536,16477712
x1,243:29035626,16477712
g1,243:29326897,16477712
x1,243:29818418,16477712
g1,243:30036871,16477712
x1,243:32516320,16477712
x1,243:34609838,16477712
g1,243:34828291,16477712
x1,243:35776745,16477712
x1,243:36894498,16477712
g1,243:37112951,16477712
x1,243:37553499,16477712
k1,243:37890293,16477712:336794
)
(1,244:13024788,16477712:0,0,163840
(1,244:13024788,16477712:0,215040,0
g1,244:13680148,16477712
g1,244:38545653,16477712
(1,244:38545653,16477712:655360,215040,0
k1,244:38852849,16477712:307196
x1,244:39201013,16477712
)
k1,244:13024789,16477712:-26176224
)
)
(1,244:13024788,17264144:24865505,455111,127431
x1,244:14663191,17264144
g1,243:14881644,17264144
x1,243:17326505,17264144
g1,243:17544958,17264144
x1,243:17927253,17264144
g1,243:18145706,17264144
x1,243:19128748,17264144
g1,243:19347201,17264144
x1,243:19875132,17264144
g1,243:20093585,17264144
x1,243:21003809,17264144
g1,243:21222262,17264144
x1,243:22096078,17264144
x1,243:22423759,17264144
x1,243:23212011,17264144
g1,243:23430464,17264144
x1,243:24999689,17264144
g1,243:25218142,17264144
x1,243:25800686,17264144
g1,243:26019139,17264144
x1,243:27803177,17264144
g1,243:28021630,17264144
x1,243:29627265,17264144
g1,243:29845718,17264144
x1,243:30537489,17264144
g1,243:30755942,17264144
x1,243:32175892,17264144
g1,243:32394345,17264144
x1,243:33888933,17264144
g1,243:34107386,17264144
x1,243:34981202,17264144
x1,243:35308883,17264144
x1,243:36097135,17264144
g1,243:36315588,17264144
x1,243:37025564,17264144
x1,243:37480675,17264144
k1,243:37890293,17264144:500713
)
(1,244:13024788,17264144:0,0,127431
(1,244:13024788,17264144:0,215040,0
g1,244:13680148,17264144
g1,244:38545653,17264144
(1,244:38545653,17264144:655360,215040,0
k1,244:38852849,17264144:307196
x1,244:39201013,17264144
)
k1,244:13024789,17264144:-26176224
)
)
(1,244:13024788,18050576:24865505,491520,163840
x1,244:14062445,18050576
x1,243:14699601,18050576
g1,243:14918054,18050576
x1,243:15282144,18050576
x1,243:16592867,18050576
x1,243:17047978,18050576
g1,243:17266431,18050576
x1,243:18322292,18050576
g1,243:18540745,18050576
x1,243:19414560,18050576
g1,243:19633013,18050576
x1,243:20324784,18050576
g1,243:20543237,18050576
x1,243:20870918,18050576
g1,243:21089371,18050576
x1,243:23896503,18050576
g1,243:24114956,18050576
x1,243:25352861,18050576
g1,243:25571314,18050576
x1,243:25753359,18050576
x1,243:26408721,18050576
x1,243:26772811,18050576
g1,243:27064082,18050576
x1,243:29614530,18050576
g1,243:29832983,18050576
x1,243:30197073,18050576
x1,243:31198320,18050576
x1,243:32550913,18050576
g1,243:32769366,18050576
x1,243:33645001,18050576
g1,243:33863454,18050576
x1,243:35327092,18050576
x1,243:36255521,18050576
g1,243:36473974,18050576
x1,243:37020109,18050576
k1,243:37890293,18050576:870184
)
(1,244:13024788,18050576:0,0,163840
(1,244:13024788,18050576:0,215040,0
g1,244:13680148,18050576
g1,244:38545653,18050576
(1,244:38545653,18050576:655360,215040,0
k1,244:38852849,18050576:307196
x1,244:39201013,18050576
)
k1,244:13024789,18050576:-26176224
)
)
(1,244:13024788,18837008:24865505,455111,127431
x1,244:13570923,18837008
x1,243:16361669,18837008
g1,243:16580122,18837008
x1,243:17493986,18837008
x1,243:17839871,18837008
g1,243:18058324,18837008
x1,243:18644508,18837008
g1,243:18862961,18837008
x1,243:19773185,18837008
g1,243:19991638,18837008
x1,243:21520815,18837008
x1,243:23395878,18837008
g1,243:23614331,18837008
x1,243:24160466,18837008
g1,243:24378919,18837008
x1,243:27000364,18837008
g1,243:27218817,18837008
x1,243:27874178,18837008
x1,243:30451930,18837008
g1,243:30670383,18837008
x1,243:31216518,18837008
x1,243:34003625,18837008
g1,243:34222078,18837008
x1,243:37427890,18837008
k1,243:37890293,18837008:553498
)
(1,244:13024788,18837008:0,0,127431
(1,244:13024788,18837008:0,215040,0
g1,244:13680148,18837008
g1,244:38545653,18837008
(1,244:38545653,18837008:655360,215040,0
k1,244:38852849,18837008:307196
x1,244:39201013,18837008
)
k1,244:13024789,18837008:-26176224
)
)
(1,244:13024788,19623440:24865505,491520,163840
x1,244:14080649,19623440
g1,243:14299102,19623440
x1,243:16669326,19623440
g1,243:16887779,19623440
x1,243:17069824,19623440
x1,243:17725186,19623440
x1,243:17907231,19623440
g1,243:17992431,19623440
x1,243:18647793,19623440
x1,243:19011883,19623440
g1,243:19303154,19623440
x1,243:20431832,19623440
x1,243:23044172,19623440
g1,243:23262625,19623440
x1,243:24649805,19623440
g1,243:24868258,19623440
x1,243:25778482,19623440
g1,243:25996935,19623440
x1,243:27307658,19623440
g1,243:27526111,19623440
x1,243:28054042,19623440
g1,243:28272495,19623440
x1,243:29765263,19623440
g1,243:29983716,19623440
x1,243:31824190,19623440
g1,243:32042643,19623440
x1,243:34269051,19623440
g1,243:34487504,19623440
x1,243:35033639,19623440
x1,243:35361320,19623440
x1,243:36783091,19623440
x1,243:37019749,19623440
k1,243:37890293,19623440:888239
)
(1,244:13024788,19623440:0,0,163840
(1,244:13024788,19623440:0,215040,0
g1,244:13680148,19623440
g1,244:38545653,19623440
(1,244:38545653,19623440:655360,215040,0
k1,244:38852849,19623440:307196
x1,244:39201013,19623440
)
k1,244:13024789,19623440:-26176224
)
)
(1,244:13024788,20409872:24865505,455111,127431
x1,244:16029877,20409872
g1,243:16248330,20409872
x1,243:17142169,20409872
g1,243:17360622,20409872
x1,243:17646650,20409872
x1,243:19273111,20409872
g1,243:19491564,20409872
x1,243:20027868,20409872
g1,243:20246321,20409872
x1,243:22357572,20409872
x1,243:22589642,20409872
g1,243:22808095,20409872
x1,243:23666183,20409872
x1,243:24581802,20409872
g1,243:24800255,20409872
x1,243:25318684,20409872
g1,243:25537137,20409872
x1,243:27650171,20409872
g1,243:27868624,20409872
x1,243:28762463,20409872
g1,243:28980916,20409872
x1,243:32345330,20409872
g1,243:32563783,20409872
x1,243:33082212,20409872
g1,243:33300665,20409872
x1,243:34194504,20409872
g1,243:34412957,20409872
x1,243:35878856,20409872
g1,243:36097309,20409872
x1,243:37904654,20409872
k1,243:37890293,20409872:9887
)
(1,244:13024788,20409872:0,0,127431
(1,244:13024788,20409872:0,215040,0
g1,244:13680148,20409872
g1,244:38545653,20409872
(1,244:38545653,20409872:655360,215040,0
k1,244:38852849,20409872:307196
x1,244:39201013,20409872
)
k1,244:13024789,20409872:-26176224
)
)
(1,244:13024788,21196304:24865505,455111,127431
x1,244:13999966,21196304
g1,243:14218419,21196304
x1,243:14579596,21196304
x1,243:14886742,21196304
g1,243:15105195,21196304
x1,243:17651492,21196304
g1,243:17869945,21196304
x1,243:18917359,21196304
g1,243:19135812,21196304
x1,243:22030647,21196304
g1,243:22249100,21196304
x1,243:26458622,21196304
g1,243:26677075,21196304
x1,243:27254959,21196304
g1,243:27473412,21196304
x1,243:27834589,21196304
x1,243:29698411,21196304
g1,243:29916864,21196304
x1,243:32669034,21196304
g1,243:32887487,21196304
x1,243:33212547,21196304
x1,243:33537461,21196304
x1,243:34062827,21196304
g1,243:34281280,21196304
x1,243:35169775,21196304
x1,243:36200790,21196304
g1,243:36419243,21196304
x1,243:37901875,21196304
k1,243:37890293,21196304:1525
)
(1,244:13024788,21196304:0,0,127431
(1,244:13024788,21196304:0,215040,0
g1,244:13680148,21196304
g1,244:38545653,21196304
(1,244:38545653,21196304:655360,215040,0
k1,244:38852849,21196304:307196
x1,244:39201013,21196304
)
k1,244:13024789,21196304:-26176224
)
)
(1,244:13024788,21982736:24865505,491520,163840
x1,244:14502992,21982736
g1,243:14721445,21982736
x1,243:15249376,21982736
g1,243:15467829,21982736
x1,243:17437551,21982736
g1,243:17656004,21982736
x1,243:17838049,21982736
x1,243:18493411,21982736
(1,243:18493411,21982736:327681,282168,0
x1,243:18821092,21982736
)
x1,243:19476454,21982736
x1,243:19840544,21982736
k1,244:28801848,21982736:9088444
k1,244:37890292,21982736:9088444
)
(1,244:13024788,21982736:0,0,163840
(1,244:13024788,21982736:0,215040,0
g1,244:13680148,21982736
g1,244:38545653,21982736
(1,244:38545653,21982736:655360,215040,0
k1,244:38852849,21982736:307196
x1,244:39201013,21982736
)
k1,244:13024789,21982736:-26176224
)
)
h1,244:13024788,21982736:0,0,163840
(1,246:13024788,22769168:24865505,455111,127431
h1,245:13024788,22769168:932339,0,0
x1,245:15195032,22769168
x1,245:15522713,22769168
x1,245:16341914,22769168
x1,245:17235754,22769168
g1,245:17454207,22769168
x1,245:18983384,22769168
x1,245:21040492,22769168
g1,245:21258945,22769168
x1,245:21843309,22769168
g1,245:22061762,22769168
x1,245:22971986,22769168
g1,245:23190439,22769168
x1,245:24428344,22769168
x1,245:24756025,22769168
x1,245:25575226,22769168
x1,245:26469066,22769168
g1,245:26687519,22769168
x1,245:28362332,22769168
g1,245:28580785,22769168
x1,245:29021333,22769168
g1,245:29239786,22769168
x1,245:29567467,22769168
g1,245:29785920,22769168
x1,245:32230781,22769168
g1,245:32449234,22769168
x1,245:33942002,22769168
g1,245:34160455,22769168
x1,245:34706590,22769168
g1,245:34925043,22769168
x1,245:35835267,22769168
k1,245:37890293,22769168:2055026
)
(1,246:13024788,22769168:0,0,127431
(1,246:13024788,22769168:0,215040,0
g1,246:13680148,22769168
g1,246:38545653,22769168
(1,246:38545653,22769168:655360,215040,0
k1,246:38852849,22769168:307196
x1,246:39201013,22769168
)
k1,246:13024789,22769168:-26176224
)
)
(1,246:13024788,23555600:24865505,491520,163840
x1,246:15904736,23555600
g1,245:16123189,23555600
x1,245:16651120,23555600
g1,245:16869573,23555600
x1,245:18784683,23555600
x1,245:19713112,23555600
g1,245:19931565,23555600
x1,245:20987426,23555600
g1,245:21205879,23555600
x1,245:22298149,23555600
x1,245:23901963,23555600
g1,245:24120416,23555600
x1,245:25649593,23555600
x1,245:27524656,23555600
g1,245:27743109,23555600
x1,245:27925154,23555600
x1,245:28580516,23555600
x1,245:28944606,23555600
g1,245:29235877,23555600
x1,245:29836625,23555600
g1,245:30055078,23555600
x1,245:32676523,23555600
g1,245:32894976,23555600
x1,245:34684476,23555600
g1,245:34902929,23555600
x1,245:35813153,23555600
k1,245:37890293,23555600:2077140
)
(1,246:13024788,23555600:0,0,163840
(1,246:13024788,23555600:0,215040,0
g1,246:13680148,23555600
g1,246:38545653,23555600
(1,246:38545653,23555600:655360,215040,0
k1,246:38852849,23555600:307196
x1,246:39201013,23555600
)
k1,246:13024789,23555600:-26176224
)
)
(1,246:13024788,24342032:24865505,455111,127431
x1,246:14117058,24342032
x1,245:16594688,24342032
g1,245:16813141,24342032
x1,245:17341072,24342032
g1,245:17559525,24342032
x1,245:19088702,24342032
x1,245:20963765,24342032
g1,245:21182218,24342032
x1,245:21728353,24342032
g1,245:21946806,24342032
x1,245:22857030,24342032
g1,245:23075483,24342032
x1,245:24551868,24342032
x1,245:25079797,24342032
g1,245:25298250,24342032
x1,245:26852911,24342032
g1,245:27071364,24342032
x1,245:27653908,24342032
g1,245:27872361,24342032
x1,245:28200042,24342032
g1,245:28418495,24342032
x1,245:29894880,24342032
x1,245:30422809,24342032
g1,245:30641262,24342032
x1,245:31187397,24342032
g1,245:31405850,24342032
x1,245:32716572,24342032
x1,245:33062457,24342032
g1,245:33280910,24342032
x1,245:35210587,24342032
x1,245:36907245,24342032
k1,245:37890293,24342032:983048
)
(1,246:13024788,24342032:0,0,127431
(1,246:13024788,24342032:0,215040,0
g1,246:13680148,24342032
g1,246:38545653,24342032
(1,246:38545653,24342032:655360,215040,0
k1,246:38852849,24342032:307196
x1,246:39201013,24342032
)
k1,246:13024789,24342032:-26176224
)
)
(1,246:13024788,25128464:24865505,491520,163840
x1,246:14990871,25128464
x1,245:15486032,25128464
g1,245:15704485,25128464
x1,245:16760346,25128464
g1,245:16978799,25128464
x1,245:18895731,25128464
g1,245:19114184,25128464
x1,245:19989819,25128464
g1,245:20208272,25128464
x1,245:21630042,25128464
g1,245:21848495,25128464
x1,245:22432859,25128464
g1,245:22651312,25128464
x1,245:23641634,25128464
g1,245:23860087,25128464
x1,245:25685995,25128464
x1,245:25922653,25128464
g1,245:26141106,25128464
x1,245:26323151,25128464
x1,245:26978513,25128464
x1,245:27342603,25128464
g1,245:27633874,25128464
x1,245:28234622,25128464
g1,245:28453075,25128464
x1,245:29947663,25128464
g1,245:30166116,25128464
x1,245:30639432,25128464
x1,245:32010229,25128464
g1,245:32228682,25128464
x1,245:33177136,25128464
x1,245:35021249,25128464
g1,245:35239702,25128464
x1,245:36295563,25128464
k1,245:37890293,25128464:1594730
)
(1,246:13024788,25128464:0,0,163840
(1,246:13024788,25128464:0,215040,0
g1,246:13680148,25128464
g1,246:38545653,25128464
(1,246:38545653,25128464:655360,215040,0
k1,246:38852849,25128464:307196
x1,246:39201013,25128464
)
k1,246:13024789,25128464:-26176224
)
)
(1,246:13024788,25914896:24865505,491520,163840
x1,246:15983015,25914896
g1,245:16201468,25914896
x1,245:17184510,25914896
g1,245:17402963,25914896
x1,245:19933386,25914896
g1,245:20151839,25914896
x1,245:21795702,25914896
g1,245:22014155,25914896
x1,245:22560290,25914896
g1,245:22778743,25914896
x1,245:23688967,25914896
g1,245:23907420,25914896
x1,245:25383805,25914896
x1,245:25911734,25914896
g1,245:26130187,25914896
x1,245:26712731,25914896
g1,245:26931184,25914896
x1,245:28354774,25914896
g1,245:28573227,25914896
x1,245:30120608,25914896
x1,245:30357266,25914896
g1,245:30575719,25914896
x1,245:30757764,25914896
x1,245:31413126,25914896
x1,245:31777216,25914896
g1,245:32068487,25914896
x1,245:32669235,25914896
g1,245:32887688,25914896
x1,245:33947189,25914896
g1,245:34165642,25914896
x1,245:34638958,25914896
x1,245:34948434,25914896
x1,245:35276115,25914896
x1,245:35403546,25914896
g1,245:35621999,25914896
x1,245:36532223,25914896
k1,245:37890293,25914896:1358070
)
(1,246:13024788,25914896:0,0,163840
(1,246:13024788,25914896:0,215040,0
g1,246:13680148,25914896
g1,246:38545653,25914896
(1,246:38545653,25914896:655360,215040,0
k1,246:38852849,25914896:307196
x1,246:39201013,25914896
)
k1,246:13024789,25914896:-26176224
)
)
(1,246:13024788,26701328:24865505,455111,127431
x1,246:14553965,26701328
x1,245:16398079,26701328
g1,245:16616532,26701328
x1,245:17144463,26701328
g1,245:17362916,26701328
x1,245:18422417,26701328
g1,245:18640870,26701328
x1,245:20133638,26701328
g1,245:20352091,26701328
x1,245:21227726,26701328
g1,245:21446179,26701328
x1,245:22684085,26701328
g1,245:22902538,26701328
x1,245:24832215,26701328
x1,245:25706032,26701328
g1,245:25924485,26701328
x1,245:27890568,26701328
x1,245:28385729,26701328
g1,245:28604182,26701328
x1,245:29150317,26701328
g1,245:29368770,26701328
x1,245:30278994,26701328
g1,245:30497447,26701328
x1,245:31973832,26701328
x1,245:32683806,26701328
g1,245:32902259,26701328
x1,245:33958120,26701328
g1,245:34176573,26701328
x1,245:35086797,26701328
k1,245:37890293,26701328:2803496
)
(1,246:13024788,26701328:0,0,127431
(1,246:13024788,26701328:0,215040,0
g1,246:13680148,26701328
g1,246:38545653,26701328
(1,246:38545653,26701328:655360,215040,0
k1,246:38852849,26701328:307196
x1,246:39201013,26701328
)
k1,246:13024789,26701328:-26176224
)
)
(1,246:13024788,27487760:24865505,491520,163840
x1,246:14553965,27487760
x1,245:16429028,27487760
g1,245:16647481,27487760
x1,245:17088029,27487760
g1,245:17306482,27487760
x1,245:19363589,27487760
g1,245:19582042,27487760
x1,245:21402491,27487760
g1,245:21620944,27487760
x1,245:22531168,27487760
g1,245:22749621,27487760
x1,245:24226006,27487760
x1,245:24753935,27487760
g1,245:24972388,27487760
x1,245:25154433,27487760
x1,245:25809795,27487760
x1,245:26173885,27487760
g1,245:26465156,27487760
x1,245:27703061,27487760
x1,245:28030742,27487760
x1,245:28849943,27487760
x1,245:30184331,27487760
g1,245:30402784,27487760
x1,245:31931961,27487760
x1,245:33807024,27487760
g1,245:34025477,27487760
x1,245:34466025,27487760
g1,245:34684478,27487760
x1,245:35012159,27487760
g1,245:35230612,27487760
x1,245:37675473,27487760
k1,245:37890293,27487760:214820
)
(1,246:13024788,27487760:0,0,163840
(1,246:13024788,27487760:0,215040,0
g1,246:13680148,27487760
g1,246:38545653,27487760
(1,246:38545653,27487760:655360,215040,0
k1,246:38852849,27487760:307196
x1,246:39201013,27487760
)
k1,246:13024789,27487760:-26176224
)
)
(1,246:13024788,28274192:24865505,455111,127431
x1,246:14517556,28274192
g1,245:14736009,28274192
x1,245:15282144,28274192
g1,245:15500597,28274192
x1,245:16410821,28274192
g1,245:16629274,28274192
x1,245:18777403,28274192
x1,245:19105084,28274192
x1,245:19232515,28274192
g1,245:19450968,28274192
x1,245:21127599,28274192
g1,245:21346052,28274192
x1,245:22256276,28274192
g1,245:22474729,28274192
x1,245:24513632,28274192
g1,245:24732085,28274192
x1,245:26953033,28274192
x1,245:27280714,28274192
g1,245:27499167,28274192
x1,245:28718869,28274192
x1,245:29250438,28274192
g1,245:29468891,28274192
x1,245:30379115,28274192
g1,245:30597568,28274192
x1,245:31749912,28274192
g1,245:31968365,28274192
x1,245:32842181,28274192
x1,245:33169862,28274192
x1,245:33624973,28274192
g1,245:33843426,28274192
x1,245:34899287,28274192
g1,245:35117740,28274192
x1,245:36337442,28274192
x1,245:37666369,28274192
k1,245:37890293,28274192:223924
)
(1,246:13024788,28274192:0,0,127431
(1,246:13024788,28274192:0,215040,0
g1,246:13680148,28274192
g1,246:38545653,28274192
(1,246:38545653,28274192:655360,215040,0
k1,246:38852849,28274192:307196
x1,246:39201013,28274192
)
k1,246:13024789,28274192:-26176224
)
)
(1,246:13024788,29060624:24865505,455111,127431
x1,246:13935012,29060624
g1,245:14153465,29060624
x1,245:14681396,29060624
x1,245:16709375,29060624
g1,245:16927828,29060624
x1,245:17455759,29060624
g1,245:17674212,29060624
x1,245:18584436,29060624
g1,245:18802889,29060624
x1,245:20841792,29060624
g1,245:21060245,29060624
x1,245:23281193,29060624
x1,245:23608874,29060624
x1,245:23736305,29060624
g1,245:23954758,29060624
x1,245:25174460,29060624
x1,245:25629571,29060624
x1,245:26159320,29060624
g1,245:26377773,29060624
x1,245:29330540,29060624
g1,245:29548993,29060624
x1,245:30644903,29060624
g1,245:30863356,29060624
x1,245:32083058,29060624
x1,245:32356124,29060624
g1,245:32574577,29060624
x1,245:33923529,29060624
g1,245:34141982,29060624
x1,245:35312529,29060624
x1,245:36696070,29060624
x1,245:36969136,29060624
k1,245:37890293,29060624:921157
)
(1,246:13024788,29060624:0,0,127431
(1,246:13024788,29060624:0,215040,0
g1,246:13680148,29060624
g1,246:38545653,29060624
(1,246:38545653,29060624:655360,215040,0
k1,246:38852849,29060624:307196
x1,246:39201013,29060624
)
k1,246:13024789,29060624:-26176224
)
)
(1,246:13024788,29847056:24865505,491520,163840
x1,246:13898604,29847056
x1,245:14226285,29847056
x1,245:14757854,29847056
g1,245:14976307,29847056
x1,245:15158352,29847056
x1,245:15813714,29847056
x1,245:16177804,29847056
g1,245:16469075,29847056
x1,245:17747029,29847056
g1,245:17965482,29847056
x1,245:19458250,29847056
g1,245:19676703,29847056
x1,245:21872162,29847056
g1,245:22090615,29847056
x1,245:22618546,29847056
g1,245:22836999,29847056
x1,245:23091862,29847056
x1,245:23546973,29847056
x1,245:23856449,29847056
g1,245:24074902,29847056
x1,245:24948718,29847056
x1,245:25276399,29847056
x1,245:26246696,29847056
g1,245:26465149,29847056
x1,245:27375372,29847056
x1,245:27721257,29847056
g1,245:27939710,29847056
x1,245:29214024,29847056
g1,245:29432477,29847056
x1,245:30781429,29847056
g1,245:30999882,29847056
x1,245:31363972,29847056
x1,245:32255993,29847056
x1,245:32751154,29847056
g1,245:32969607,29847056
x1,245:33151652,29847056
x1,245:33807014,29847056
x1,245:33989059,29847056
g1,245:34074259,29847056
x1,245:34729621,29847056
x1,245:35093711,29847056
g1,245:35384982,29847056
x1,245:36662936,29847056
k1,245:37890293,29847056:1227357
)
(1,246:13024788,29847056:0,0,163840
(1,246:13024788,29847056:0,215040,0
g1,246:13680148,29847056
g1,246:38545653,29847056
(1,246:38545653,29847056:655360,215040,0
k1,246:38852849,29847056:307196
x1,246:39201013,29847056
)
k1,246:13024789,29847056:-26176224
)
)
(1,246:13024788,30633488:24865505,455111,127431
x1,246:14812468,30633488
g1,245:15030921,30633488
x1,245:16232418,30633488
g1,245:16450871,30633488
x1,245:17361095,30633488
g1,245:17579548,30633488
x1,245:19108725,30633488
x1,245:20983788,30633488
g1,245:21202241,30633488
x1,245:21642789,30633488
g1,245:21861242,30633488
x1,245:22807876,30633488
g1,245:23026329,30633488
x1,245:23718100,30633488
x1,245:24682939,30633488
g1,245:24901392,30633488
x1,245:25520344,30633488
x1,245:27559247,30633488
g1,245:27777700,30633488
x1,245:28105381,30633488
g1,245:28323834,30633488
x1,245:30726827,30633488
g1,245:30945280,30633488
x1,245:32292413,30633488
g1,245:32510866,30633488
x1,245:33566727,30633488
g1,245:33785180,30633488
x1,245:34695404,30633488
g1,245:34913857,30633488
x1,245:35787673,30633488
x1,245:36115354,30633488
x1,245:36903606,30633488
k1,245:37890293,30633488:986687
)
(1,246:13024788,30633488:0,0,127431
(1,246:13024788,30633488:0,215040,0
g1,246:13680148,30633488
g1,246:38545653,30633488
(1,246:38545653,30633488:655360,215040,0
k1,246:38852849,30633488:307196
x1,246:39201013,30633488
)
k1,246:13024789,30633488:-26176224
)
)
(1,246:13024788,31419920:24865505,491520,163840
x1,246:14553965,31419920
x1,245:15409575,31419920
g1,245:15628028,31419920
x1,245:16902342,31419920
g1,245:17120795,31419920
x1,245:18031018,31419920
x1,245:18376903,31419920
g1,245:18595356,31419920
x1,245:20089944,31419920
g1,245:20308397,31419920
x1,245:20890941,31419920
g1,245:21109394,31419920
x1,245:22786028,31419920
x1,245:23113709,31419920
x1,245:23386775,31419920
g1,245:23605228,31419920
x1,245:24954180,31419920
g1,245:25172633,31419920
x1,245:27688494,31419920
g1,245:27906947,31419920
x1,245:28962808,31419920
g1,245:29181261,31419920
x1,245:31444076,31419920
g1,245:31662529,31419920
x1,245:33011481,31419920
g1,245:33229934,31419920
x1,245:35074049,31419920
g1,245:35292502,31419920
x1,245:35474547,31419920
x1,245:36129909,31419920
x1,245:36311954,31419920
g1,245:36397154,31419920
x1,245:37052516,31419920
x1,245:37416606,31419920
k1,246:37589880,31419920:300414
k1,246:37890293,31419920:300413
)
(1,246:13024788,31419920:0,0,163840
(1,246:13024788,31419920:0,215040,0
g1,246:13680148,31419920
g1,246:38545653,31419920
(1,246:38545653,31419920:655360,215040,0
k1,246:38852849,31419920:307196
x1,246:39201013,31419920
)
k1,246:13024789,31419920:-26176224
)
)
h1,246:13024788,31419920:0,0,163840
(1,248:13024788,32206352:24865505,491520,163840
h1,247:13024788,32206352:932339,0,0
x1,247:16733311,32206352
g1,247:16951764,32206352
x1,247:18428149,32206352
x1,247:19214581,32206352
g1,247:19433034,32206352
x1,247:21369990,32206352
g1,247:21588443,32206352
x1,247:22116374,32206352
g1,247:22334827,32206352
x1,247:24725075,32206352
g1,247:24943528,32206352
x1,247:26145025,32206352
g1,247:26363478,32206352
x1,247:26727568,32206352
x1,247:28569862,32206352
g1,247:28788315,32206352
x1,247:29443677,32206352
x1,247:29771358,32206352
x1,247:30665197,32206352
g1,247:30883650,32206352
x1,247:31065695,32206352
x1,247:31721057,32206352
x1,247:32085147,32206352
g1,247:32376418,32206352
x1,247:34728438,32206352
g1,247:34946891,32206352
x1,247:35822526,32206352
g1,247:36040979,32206352
x1,247:36627163,32206352
x1,247:37628410,32206352
k1,247:37890293,32206352:261883
)
(1,248:13024788,32206352:0,0,163840
(1,248:13024788,32206352:0,215040,0
g1,248:13680148,32206352
g1,248:38545653,32206352
(1,248:38545653,32206352:655360,215040,0
k1,248:38852849,32206352:307196
x1,248:39201013,32206352
)
k1,248:13024789,32206352:-26176224
)
)
(1,248:13024788,32992784:24865505,491520,163840
x1,248:15617104,32992784
g1,247:15835557,32992784
x1,247:16891418,32992784
g1,247:17109871,32992784
x1,247:18092913,32992784
g1,247:18311366,32992784
x1,247:18930318,32992784
x1,247:19640294,32992784
x1,247:21080268,32992784
g1,247:21298721,32992784
x1,247:22938945,32992784
g1,247:23157398,32992784
x1,247:23503284,32992784
x1,247:25183558,32992784
g1,247:25402011,32992784
x1,247:29379688,32992784
g1,247:29598141,32992784
x1,247:29780186,32992784
x1,247:30435548,32992784
x1,247:30799638,32992784
g1,247:31090909,32992784
x1,247:31518715,32992784
x1,247:32594600,32992784
g1,247:32813053,32992784
x1,247:33504824,32992784
g1,247:33723277,32992784
x1,247:34360434,32992784
x1,247:37274974,32992784
k1,247:37890293,32992784:639567
)
(1,248:13024788,32992784:0,0,163840
(1,248:13024788,32992784:0,215040,0
g1,248:13680148,32992784
g1,248:38545653,32992784
(1,248:38545653,32992784:655360,215040,0
k1,248:38852849,32992784:307196
x1,248:39201013,32992784
)
k1,248:13024789,32992784:-26176224
)
)
(1,248:13024788,33779216:24865505,455111,127431
x1,248:14517556,33779216
g1,247:14736009,33779216
x1,247:16669326,33779216
x1,247:17561347,33779216
x1,247:17980050,33779216
g1,247:18198503,33779216
x1,247:20819948,33779216
g1,247:21038401,33779216
x1,247:21912217,33779216
x1,247:23026331,33779216
g1,247:23244784,33779216
x1,247:23954760,33779216
x1,247:24227826,33779216
g1,247:24446279,33779216
x1,247:25356503,33779216
g1,247:25574956,33779216
x1,247:26048272,33779216
x1,247:26903881,33779216
x1,247:27941538,33779216
x1,247:28760739,33779216
g1,247:28979192,33779216
x1,247:30217097,33779216
x1,247:30544778,33779216
x1,247:31363979,33779216
x1,247:32257819,33779216
g1,247:32476272,33779216
x1,247:33969040,33779216
g1,247:34187493,33779216
x1,247:35170535,33779216
g1,247:35388988,33779216
x1,247:35753078,33779216
x1,247:36062554,33779216
k1,247:37890293,33779216:1827739
)
(1,248:13024788,33779216:0,0,127431
(1,248:13024788,33779216:0,215040,0
g1,248:13680148,33779216
g1,248:38545653,33779216
(1,248:38545653,33779216:655360,215040,0
k1,248:38852849,33779216:307196
x1,248:39201013,33779216
)
k1,248:13024789,33779216:-26176224
)
)
(1,248:13024788,34565648:24865505,491520,163840
x1,248:13890740,34565648
x1,247:15478483,34565648
g1,247:15696936,34565648
x1,247:16274237,34565648
g1,247:16492690,34565648
x1,247:18807304,34565648
g1,247:19025757,34565648
x1,247:20472615,34565648
g1,247:20691068,34565648
x1,247:22590748,34565648
g1,247:22809201,34565648
x1,247:22989608,34565648
x1,247:23639072,34565648
x1,247:23999886,34565648
g1,247:24291157,34565648
x1,247:24886498,34565648
g1,247:25104951,34565648
x1,247:26006983,34565648
g1,247:26225436,34565648
x1,247:28000634,34565648
g1,247:28219087,34565648
x1,247:29445851,34565648
x1,247:29770419,34565648
x1,247:30582084,34565648
x1,247:31468044,34565648
g1,247:31686497,34565648
x1,247:32552449,34565648
x1,247:33580931,34565648
g1,247:33799384,34565648
x1,247:34701416,34565648
x1,247:35044024,34565648
g1,247:35262477,34565648
x1,247:36436925,34565648
g1,247:36655378,34565648
x1,247:37887553,34565648
k1,247:37890293,34565648:2740
)
(1,248:13024788,34565648:0,0,163840
(1,248:13024788,34565648:0,215040,0
g1,248:13680148,34565648
g1,248:38545653,34565648
(1,248:38545653,34565648:655360,215040,0
k1,248:38852849,34565648:307196
x1,248:39201013,34565648
)
k1,248:13024789,34565648:-26176224
)
)
(1,248:13024788,35352080:24865505,455111,127431
x1,248:13595681,35352080
k1,247:13804395,35352080:208714
x1,247:16462614,35352080
k1,247:16671328,35352080:208714
x1,247:17352831,35352080
k1,247:17561546,35352080:208715
x1,247:19115445,35352080
k1,247:19324159,35352080:208714
x1,247:20358902,35352080
k1,247:20567616,35352080:208714
x1,247:21245551,35352080
x1,247:21802535,35352080
k1,247:22011249,35352080:208714
x1,247:22938950,35352080
k1,247:23147665,35352080:208715
x1,247:23825600,35352080
x1,247:24146363,35352080
k1,247:24355077,35352080:208714
x1,247:25033012,35352080
x1,247:25353775,35352080
k1,247:25562489,35352080:208714
x1,247:27025402,35352080
x1,247:28113302,35352080
k1,247:28322016,35352080:208714
x1,247:28892909,35352080
k1,247:29101624,35352080:208715
x1,247:29993644,35352080
k1,247:30202358,35352080:208714
x1,247:30523485,35352080
x1,247:30844248,35352080
x1,247:32040973,35352080
k1,247:32249687,35352080:208714
x1,247:33803586,35352080
k1,247:34012300,35352080:208714
x1,247:34529672,35352080
k1,247:34738387,35352080:208715
x1,247:35630407,35352080
k1,247:35839121,35352080:208714
x1,247:37285977,35352080
x1,247:37981388,35352080
k1,247:37890293,35352080:0
)
(1,248:13024788,35352080:0,0,127431
(1,248:13024788,35352080:0,215040,0
g1,248:13680148,35352080
g1,248:38545653,35352080
(1,248:38545653,35352080:655360,215040,0
k1,248:38852849,35352080:307196
x1,248:39201013,35352080
)
k1,248:13024789,35352080:-26176224
)
)
(1,248:13024788,36138512:24865505,455111,127431
x1,248:14038123,36138512
g1,247:14256576,36138512
x1,247:14690863,36138512
g1,247:14909316,36138512
x1,247:16432935,36138512
g1,247:16651388,36138512
x1,247:17230437,36138512
g1,247:17448890,36138512
x1,247:18661274,36138512
x1,247:18932592,36138512
g1,247:19151045,36138512
x1,247:20055807,36138512
g1,247:20274260,36138512
x1,247:21653119,36138512
g1,247:21871572,36138512
x1,247:22233477,36138512
x1,247:24104635,36138512
g1,247:24323088,36138512
x1,247:25899187,36138512
g1,247:26117640,36138512
x1,247:27058594,36138512
g1,247:27277047,36138512
x1,247:27801811,36138512
g1,247:28020264,36138512
x1,247:28925026,36138512
g1,247:29143479,36138512
x1,247:30611006,36138512
x1,247:31135658,36138512
g1,247:31354111,36138512
x1,247:33561733,36138512
g1,247:33780186,36138512
x1,247:36970378,36138512
g1,247:37188831,36138512
x1,247:37880070,36138512
k1,247:37890293,36138512:10223
)
(1,248:13024788,36138512:0,0,127431
(1,248:13024788,36138512:0,215040,0
g1,248:13680148,36138512
g1,248:38545653,36138512
(1,248:38545653,36138512:655360,215040,0
k1,248:38852849,36138512:307196
x1,248:39201013,36138512
)
k1,248:13024789,36138512:-26176224
)
)
(1,248:13024788,36924944:24865505,491520,163840
x1,248:16505482,36924944
g1,247:16723935,36924944
x1,247:17415706,36924944
g1,247:17634159,36924944
x1,247:18544383,36924944
g1,247:18762836,36924944
x1,247:20401239,36924944
g1,247:20619692,36924944
x1,247:22096077,36924944
x1,247:22624006,36924944
g1,247:22842459,36924944
x1,247:23024504,36924944
x1,247:23679866,36924944
x1,247:24043956,36924944
g1,247:24335227,36924944
x1,247:25154429,36924944
x1,247:25609540,36924944
x1,247:26228492,36924944
x1,247:26940286,36924944
g1,247:27158739,36924944
x1,247:28651506,36924944
g1,247:28869959,36924944
x1,247:29488911,36924944
x1,247:30198887,36924944
x1,247:32221406,36924944
g1,247:32439859,36924944
x1,247:33859810,36924944
x1,247:34973924,36924944
g1,247:35192377,36924944
x1,247:36102601,36924944
g1,247:36321054,36924944
x1,247:37764670,36924944
k1,247:37890293,36924944:125623
)
(1,248:13024788,36924944:0,0,163840
(1,248:13024788,36924944:0,215040,0
g1,248:13680148,36924944
g1,248:38545653,36924944
(1,248:38545653,36924944:655360,215040,0
k1,248:38852849,36924944:307196
x1,248:39201013,36924944
)
k1,248:13024789,36924944:-26176224
)
)
(1,248:13024788,37711376:24865505,455111,127431
x1,248:13570923,37711376
x1,247:15229350,37711376
g1,247:15447803,37711376
x1,247:15993938,37711376
g1,247:16212391,37711376
x1,247:16540072,37711376
g1,247:16758525,37711376
x1,247:17231841,37711376
x1,247:17541317,37711376
x1,247:17868998,37711376
g1,247:18087451,37711376
x1,247:19288948,37711376
g1,247:19507401,37711376
x1,247:20417625,37711376
g1,247:20636078,37711376
x1,247:20963759,37711376
x1,247:21291440,37711376
x1,247:22512960,37711376
g1,247:22731413,37711376
x1,247:24317025,37711376
g1,247:24535478,37711376
x1,247:25063409,37711376
g1,247:25281862,37711376
x1,247:26192086,37711376
g1,247:26410539,37711376
x1,247:27886924,37711376
x1,247:28414853,37711376
g1,247:28633306,37711376
x1,247:28997396,37711376
x1,247:31021733,37711376
g1,247:31240186,37711376
x1,247:32150410,37711376
g1,247:32368863,37711376
x1,247:33938090,37711376
g1,247:34156543,37711376
x1,247:34793700,37711376
x1,247:35430856,37711376
g1,247:35649309,37711376
x1,247:36031604,37711376
g1,247:36250057,37711376
x1,247:37599009,37711376
k1,247:37890293,37711376:304391
)
(1,248:13024788,37711376:0,0,127431
(1,248:13024788,37711376:0,215040,0
g1,248:13680148,37711376
g1,248:38545653,37711376
(1,248:38545653,37711376:655360,215040,0
k1,248:38852849,37711376:307196
x1,248:39201013,37711376
)
k1,248:13024789,37711376:-26176224
)
)
(1,248:13024788,38497808:24865505,491520,163840
x1,248:14610400,38497808
g1,247:14828853,38497808
x1,247:15269401,38497808
g1,247:15487854,38497808
x1,247:16434488,38497808
g1,247:16652941,38497808
x1,247:17563165,38497808
g1,247:17781618,38497808
x1,247:19729500,38497808
x1,247:20621520,38497808
g1,247:20839973,38497808
x1,247:21022018,38497808
x1,247:21677380,38497808
x1,247:22041470,38497808
g1,247:22332741,38497808
x1,247:23610695,38497808
g1,247:23829148,38497808
x1,247:27433637,38497808
g1,247:27652090,38497808
x1,247:28635132,38497808
g1,247:28853585,38497808
x1,247:30857897,38497808
g1,247:31076350,38497808
x1,247:31440440,38497808
x1,247:31768121,38497808
g1,247:31986574,38497808
x1,247:32860390,38497808
x1,247:34844682,38497808
g1,247:35063135,38497808
x1,247:35973359,38497808
g1,247:36191812,38497808
x1,247:37324130,38497808
k1,247:37890293,38497808:583858
)
(1,248:13024788,38497808:0,0,163840
(1,248:13024788,38497808:0,215040,0
g1,248:13680148,38497808
g1,248:38545653,38497808
(1,248:38545653,38497808:655360,215040,0
k1,248:38852849,38497808:307196
x1,248:39201013,38497808
)
k1,248:13024789,38497808:-26176224
)
)
(1,248:13024788,39284240:24865505,455111,0
x1,248:15373168,39284240
g1,247:15591621,39284240
x1,247:16119552,39284240
g1,247:16338005,39284240
x1,247:17963666,39284240
k1,248:27863410,39284240:10026884
k1,248:37890294,39284240:10026884
)
(1,248:13024788,39284240:0,0,0
(1,248:13024788,39284240:0,215040,0
g1,248:13680148,39284240
g1,248:38545653,39284240
(1,248:38545653,39284240:655360,215040,0
k1,248:38852849,39284240:307196
x1,248:39201013,39284240
)
k1,248:13024789,39284240:-26176224
)
)
h1,248:13024788,39284240:0,0,0
(1,250:13024788,40070672:24865505,455111,127431
h1,249:13024788,40070672:932339,0,0
x1,249:15449894,40070672
g1,249:15668347,40070672
x1,249:18490044,40070672
x1,249:19236428,40070672
g1,249:19454881,40070672
x1,249:20931266,40070672
x1,249:21717698,40070672
g1,249:21936151,40070672
x1,249:23873107,40070672
g1,249:24091560,40070672
x1,249:24619491,40070672
g1,249:24837944,40070672
x1,249:25733604,40070672
x1,249:26773079,40070672
g1,249:26991532,40070672
x1,249:28617193,40070672
g1,249:28835646,40070672
x1,249:29745870,40070672
g1,249:29964323,40070672
x1,249:31202228,40070672
x1,249:31529909,40070672
x1,249:32349110,40070672
x1,249:33242950,40070672
g1,249:33461403,40070672
x1,249:34335219,40070672
x1,249:35190830,40070672
g1,249:35409283,40070672
x1,249:36392325,40070672
g1,249:36610778,40070672
x1,249:36974868,40070672
x1,249:37284344,40070672
k1,249:37890293,40070672:605949
)
(1,250:13024788,40070672:0,0,127431
(1,250:13024788,40070672:0,215040,0
g1,250:13680148,40070672
g1,250:38545653,40070672
(1,250:38545653,40070672:655360,215040,0
k1,250:38852849,40070672:307196
x1,250:39201013,40070672
)
k1,250:13024789,40070672:-26176224
)
)
(1,250:13024788,40857104:24865505,491520,163840
x1,250:15540284,40857104
k1,249:15754360,40857104:214076
x1,249:16325253,40857104
k1,249:16539328,40857104:214075
x1,249:17431348,40857104
x1,249:17876993,40857104
x1,249:19023765,40857104
k1,249:19237841,40857104:214076
x1,249:19755213,40857104
k1,249:19969288,40857104:214075
x1,249:20504500,40857104
x1,249:22985734,40857104
k1,249:23199810,40857104:214076
x1,249:24614553,40857104
k1,249:24828628,40857104:214075
x1,249:25007032,40857104
x1,249:25649286,40857104
x1,249:26006094,40857104
k1,249:26295906,40857104:289812
x1,249:26777597,40857104
x1,249:28405331,40857104
k1,249:28619407,40857104:214076
x1,249:29511427,40857104
x1,249:29957072,40857104
x1,249:30850511,40857104
k1,249:31064586,40857104:214075
x1,249:33858390,40857104
k1,249:34072466,40857104:214076
x1,249:35035847,40857104
k1,249:35249922,40857104:214075
x1,249:36784197,40857104
k1,249:36998273,40857104:214076
x1,249:37890293,40857104
k1,249:37890293,40857104:0
)
(1,250:13024788,40857104:0,0,163840
(1,250:13024788,40857104:0,215040,0
g1,250:13680148,40857104
g1,250:38545653,40857104
(1,250:38545653,40857104:655360,215040,0
k1,250:38852849,40857104:307196
x1,250:39201013,40857104
)
k1,250:13024789,40857104:-26176224
)
)
(1,250:13024788,41643536:24865505,455111,127431
x1,250:14868903,41643536
g1,249:15087356,41643536
x1,249:16944214,41643536
g1,249:17162667,41643536
x1,249:17526757,41643536
x1,249:17854438,41643536
g1,249:18072891,41643536
x1,249:18983114,41643536
x1,249:19328999,41643536
g1,249:19547452,41643536
x1,249:21768400,41643536
x1,249:22096081,41643536
g1,249:22314534,41643536
x1,249:23370395,41643536
g1,249:23588848,41643536
x1,249:25190841,41643536
g1,249:25409294,41643536
x1,249:26319518,41643536
g1,249:26537971,41643536
x1,249:28886349,41643536
x1,249:29159415,41643536
g1,249:29377868,41643536
x1,249:29741958,41643536
x1,249:30743205,41643536
x1,249:31837295,41643536
g1,249:32055748,41643536
x1,249:33111609,41643536
g1,249:33330062,41643536
x1,249:34955723,41643536
k1,249:37890293,41643536:3044015
)
(1,250:13024788,41643536:0,0,127431
(1,250:13024788,41643536:0,215040,0
g1,250:13680148,41643536
g1,250:38545653,41643536
(1,250:38545653,41643536:655360,215040,0
k1,250:38852849,41643536:307196
x1,250:39201013,41643536
)
k1,250:13024789,41643536:-26176224
)
)
(1,250:13024788,42429968:24865505,491520,163840
x1,250:15728152,42429968
g1,249:15946605,42429968
x1,249:16128650,42429968
x1,249:16784012,42429968
x1,249:17148102,42429968
g1,249:17439373,42429968
x1,249:19243437,42429968
x1,249:19571118,42429968
x1,249:20282912,42429968
g1,249:20501365,42429968
x1,249:23122810,42429968
g1,249:23341263,42429968
x1,249:24817648,42429968
x1,249:25604080,42429968
g1,249:25822533,42429968
x1,249:26698168,42429968
g1,249:26916621,42429968
x1,249:27954278,42429968
x1,249:28773479,42429968
g1,249:28991932,42429968
x1,249:29574476,42429968
g1,249:29792929,42429968
x1,249:30157019,42429968
x1,249:30466495,42429968
g1,249:30684948,42429968
x1,249:31030834,42429968
x1,249:31906469,42429968
g1,249:32124922,42429968
x1,249:33874374,42429968
g1,249:34092827,42429968
x1,249:35148688,42429968
g1,249:35367141,42429968
x1,249:36058912,42429968
g1,249:36277365,42429968
x1,249:37223999,42429968
k1,249:37890293,42429968:683989
)
(1,250:13024788,42429968:0,0,163840
(1,250:13024788,42429968:0,215040,0
g1,250:13680148,42429968
g1,250:38545653,42429968
(1,250:38545653,42429968:655360,215040,0
k1,250:38852849,42429968:307196
x1,250:39201013,42429968
)
k1,250:13024789,42429968:-26176224
)
)
(1,250:13024788,43216400:24865505,491520,163840
x1,250:14190527,43216400
k1,249:14408068,43216400:217541
x1,249:15099147,43216400
x1,249:16063039,43216400
k1,249:16280580,43216400:217541
x1,249:18102844,43216400
k1,249:18320567,43216400:217723
x1,249:19233517,43216400
x1,249:21052164,43216400
k1,249:21269705,43216400:217541
x1,249:21815294,43216400
k1,249:22032835,43216400:217541
x1,249:23560483,43216400
x1,249:25088150,43216400
x1,249:25360925,43216400
k1,249:25578466,43216400:217541
x1,249:29552165,43216400
k1,249:29769705,43216400:217540
x1,249:29951568,43216400
x1,249:30606274,43216400
x1,249:30970000,43216400
k1,249:31260967,43216400:290967
x1,249:32388516,43216400
k1,249:32606057,43216400:217541
x1,249:34972093,43216400
k1,249:35189634,43216400:217541
x1,249:37890293,43216400
k1,249:37890293,43216400:0
)
(1,250:13024788,43216400:0,0,163840
(1,250:13024788,43216400:0,215040,0
g1,250:13680148,43216400
g1,250:38545653,43216400
(1,250:38545653,43216400:655360,215040,0
k1,250:38852849,43216400:307196
x1,250:39201013,43216400
)
k1,250:13024789,43216400:-26176224
)
)
(1,250:13024788,44002832:24865505,455111,127431
x1,250:14226285,44002832
g1,249:14444738,44002832
x1,249:15888354,44002832
g1,249:16106807,44002832
x1,249:16980623,44002832
x1,249:17308304,44002832
g1,249:17526757,44002832
x1,249:17818028,44002832
x1,249:18491594,44002832
x1,249:19387254,44002832
g1,249:19605707,44002832
x1,249:20588749,44002832
g1,249:20807202,44002832
x1,249:21171292,44002832
x1,249:21480768,44002832
g1,249:21699221,44002832
x1,249:24358896,44002832
g1,249:24577349,44002832
x1,249:24941439,44002832
x1,249:25269120,44002832
g1,249:25487573,44002832
x1,249:28697023,44002832
g1,249:28915476,44002832
x1,249:31140064,44002832
g1,249:31358517,44002832
x1,249:32379787,44002832
x1,249:33568539,44002832
g1,249:33786992,44002832
x1,249:34842853,44002832
k1,249:37890293,44002832:3047440
)
(1,250:13024788,44002832:0,0,127431
(1,250:13024788,44002832:0,215040,0
g1,250:13680148,44002832
g1,250:38545653,44002832
(1,250:38545653,44002832:655360,215040,0
k1,250:38852849,44002832:307196
x1,250:39201013,44002832
)
k1,250:13024789,44002832:-26176224
)
)
(1,250:13024788,44789264:24865505,491520,163840
x1,250:16123192,44789264
x1,249:16618353,44789264
g1,249:16836806,44789264
x1,249:17621420,44789264
g1,249:17839873,44789264
x1,249:19283489,44789264
g1,249:19501942,44789264
x1,249:19683987,44789264
x1,249:20339349,44789264
x1,249:20703439,44789264
g1,249:20994710,44789264
x1,249:22673161,44789264
g1,249:22891614,44789264
x1,249:25826178,44789264
g1,249:26044631,44789264
x1,249:27397223,44789264
g1,249:27615676,44789264
x1,249:28598718,44789264
g1,249:28817171,44789264
x1,249:29913081,44789264
g1,249:30131534,44789264
x1,249:30495624,44789264
x1,249:30805100,44789264
g1,249:31023553,44789264
x1,249:33098865,44789264
g1,249:33317318,44789264
x1,249:33863453,44789264
g1,249:34081906,44789264
x1,249:34992130,44789264
g1,249:35210583,44789264
x1,249:36342901,44789264
k1,249:37890293,44789264:1565087
)
(1,250:13024788,44789264:0,0,163840
(1,250:13024788,44789264:0,215040,0
g1,250:13680148,44789264
g1,250:38545653,44789264
(1,250:38545653,44789264:655360,215040,0
k1,250:38852849,44789264:307196
x1,250:39201013,44789264
)
k1,250:13024789,44789264:-26176224
)
)
]
(1,250:13024788,49020595:24865505,1290439,235932
(1,250:13024788,49020595:24865505,1290439,235932
g1,250:2368143,49020595
(1,250:2368143,49020595:35522150,1290439,235932
[1,250:2368143,49020595:35522150,1290439,235932
(1,250:2368143,49020595:35522150,550500,235932
(1,250:2368143,49020595:0,550500,235932
[1,250:2368143,49020595:35522150,550500,235932
(1,250:2368143,49020595:35522150,550500,235932
h1,250:2368143,49020595:0,0,0
x1,250:3844526,49020595
x1,250:4190411,49020595
g1,250:4408864,49020595
x1,250:5246271,49020595
g1,250:5464724,49020595
x1,250:6775448,49020595
r1,250:6775448,49020595:0,786432,235932
k1,250:22332870,49020595:15557422
k1,250:37890292,49020595:15557422
)
]
k1,250:2368141,49020595:-35522152
)
g1,250:2368143,49020595
[1,250:2368143,49020595:35522150,0,0
(1,250:2368143,49020595:35522150,0,0
k1,250:20129219,49020595:17761076
h1,250:20129219,49020595:0,0,0
g1,250:20129219,49020595
k1,250:37890295,49020595:17761076
)
]
g1,250:37890293,49020595
(1,250:37890293,49020595:0,550500,235932
k1,250:2368141,49020595:-35522152
[1,250:2368141,49020595:35522150,550500,235932
(1,250:2368141,49020595:35522150,550500,235932
k1,250:36595949,49020595:34227808
h1,250:36579565,49020595:0,0,0
x1,250:37234927,49020595
x1,250:37890289,49020595
r1,250:37890289,49020595:0,786432,235932
g1,250:37890289,49020595
g1,250:37890289,49020595
)
]
)
)
]
)
g1,250:37890293,49020595
)
)
]
]
]
!61920
}2
!10
{3
[1,271:4736286,49020595:33154007,44284309,235932
[1,271:4736286,4736286:0,0,0
(1,271:4736286,1535259:0,0,0
k1,271:4736286,1535259:-8222721
)
]
[1,271:4736286,49020595:33154007,44284309,235932
[1,271:13024788,49020595:24865505,47419555,235932
[1,271:13024788,2387472:24865505,786432,0
(1,271:13024788,2387472:24865505,0,0
(1,271:13024788,2387472:24865505,0,0
g1,271:2368143,2387472
(1,271:2368143,2387472:35522150,0,0
[1,271:2368143,2387472:35522150,0,0
(1,271:2368143,2387472:35522150,0,0
(1,271:2368143,2387472:0,0,0
[1,271:2368143,2387472:35522150,0,0
(1,271:2368143,2387472:35522150,0,0
h1,271:2368143,2387472:0,0,0
k1,271:20129219,2387472:17761076
k1,271:37890295,2387472:17761076
)
]
k1,271:2368141,2387472:-35522152
)
g1,271:2368143,2387472
[1,271:2368143,2387472:35522150,0,0
(1,271:2368143,2387472:35522150,0,0
k1,271:20129219,2387472:17761076
h1,271:20129219,2387472:0,0,0
g1,271:20129219,2387472
k1,271:37890295,2387472:17761076
)
]
g1,271:37890293,2387472
(1,271:37890293,2387472:0,0,0
k1,271:2368141,2387472:-35522152
[1,271:2368141,2387472:35522150,0,0
(1,271:2368141,2387472:35522150,0,0
k1,271:37890293,2387472:35522152
h1,271:37890293,2387472:0,0,0
g1,271:37890293,2387472
g1,271:37890293,2387472
)
]
)
)
]
)
g1,271:37890293,2387472
)
)
]
[1,271:13024788,45468380:24865505,41442508,0
(1,250:13024788,4681232:24865505,455111,127431
x1,250:15813716,4681232
g1,249:16104987,4681232
x1,249:16532793,4681232
x1,249:18265859,4681232
g1,249:18484312,4681232
x1,249:22132492,4681232
g1,249:22350945,4681232
x1,249:23333987,4681232
g1,249:23552440,4681232
x1,249:23916530,4681232
x1,249:24226006,4681232
g1,249:24444459,4681232
x1,249:26519771,4681232
g1,249:26738224,4681232
x1,249:27320768,4681232
g1,249:27539221,4681232
x1,249:28449445,4681232
g1,249:28667898,4681232
x1,249:29800216,4681232
g1,249:30018669,4681232
x1,249:32367049,4681232
g1,249:32585502,4681232
x1,249:33168046,4681232
g1,249:33386499,4681232
x1,249:34606201,4681232
x1,249:34879267,4681232
g1,249:35097720,4681232
x1,249:36007944,4681232
g1,249:36226397,4681232
x1,249:37391485,4681232
k1,249:37890293,4681232:498808
)
(1,250:13024788,4681232:0,0,127431
(1,250:13024788,4681232:0,215040,0
g1,250:13680148,4681232
g1,250:38545653,4681232
(1,250:38545653,4681232:655360,215040,0
k1,250:38852849,4681232:307196
x1,250:39201013,4681232
)
k1,250:13024789,4681232:-26176224
)
)
(1,250:13024788,5467664:24865505,455111,127431
x1,250:15398650,5467664
x1,249:16290669,5467664
g1,249:16509122,5467664
x1,249:16873212,5467664
x1,249:17200893,5467664
g1,249:17419346,5467664
x1,249:19822339,5467664
g1,249:20040792,5467664
x1,249:21808449,5467664
g1,249:22026902,5467664
x1,249:22973536,5467664
g1,249:23191989,5467664
x1,249:26050096,5467664
g1,249:26268549,5467664
x1,249:28036206,5467664
k1,250:32899680,5467664:4990614
k1,250:37890293,5467664:4990613
)
(1,250:13024788,5467664:0,0,127431
(1,250:13024788,5467664:0,215040,0
g1,250:13680148,5467664
g1,250:38545653,5467664
(1,250:38545653,5467664:655360,215040,0
k1,250:38852849,5467664:307196
x1,250:39201013,5467664
)
k1,250:13024789,5467664:-26176224
)
)
h1,250:13024788,5467664:0,0,127431
(1,252:13024788,6254096:24865505,455111,127431
h1,251:13024788,6254096:932339,0,0
x1,251:15085804,6254096
g1,251:15304257,6254096
x1,251:17963933,6254096
g1,251:18182386,6254096
x1,251:20862087,6254096
g1,251:21080540,6254096
x1,251:21608471,6254096
g1,251:21826924,6254096
x1,251:22737148,6254096
g1,251:22955601,6254096
x1,251:24375552,6254096
x1,251:25249369,6254096
g1,251:25467822,6254096
x1,251:26705727,6254096
x1,251:27033408,6254096
x1,251:27852609,6254096
x1,251:28746449,6254096
g1,251:28964902,6254096
x1,251:30457670,6254096
g1,251:30676123,6254096
x1,251:31950437,6254096
g1,251:32168890,6254096
x1,251:35959064,6254096
k1,251:37890293,6254096:1931229
)
(1,252:13024788,6254096:0,0,127431
(1,252:13024788,6254096:0,215040,0
g1,252:13680148,6254096
g1,252:38545653,6254096
(1,252:38545653,6254096:655360,215040,0
k1,252:38852849,6254096:307196
x1,252:39201013,6254096
)
k1,252:13024789,6254096:-26176224
)
)
(1,252:13024788,7040528:24865505,491520,163840
x1,252:13384873,7040528
x1,251:15455562,7040528
k1,251:15674001,7040528:218439
x1,251:17872322,7040528
k1,251:18090761,7040528:218439
x1,251:18954966,7040528
x1,251:19278842,7040528
x1,251:20058222,7040528
k1,251:20276661,7040528:218439
x1,251:20744771,7040528
x1,251:21556559,7040528
k1,251:21774998,7040528:218439
x1,251:22315126,7040528
x1,251:22639002,7040528
x1,251:25144992,7040528
k1,251:25363431,7040528:218439
x1,251:25723516,7040528
x1,251:26047392,7040528
k1,251:26265830,7040528:218438
x1,251:26706934,7040528
x1,251:27660958,7040528
k1,251:27879397,7040528:218439
x1,251:28923644,7040528
k1,251:29142083,7040528:218439
x1,251:29907263,7040528
k1,251:30125702,7040528:218439
x1,251:30305745,7040528
x1,251:30953899,7040528
x1,251:31313985,7040528
k1,251:31605251,7040528:291266
x1,251:33263439,7040528
k1,251:33481878,7040528:218439
x1,251:33823959,7040528
x1,251:34927416,7040528
k1,251:35145855,7040528:218439
x1,251:36624004,7040528
k1,251:36842446,7040528:218442
x1,251:37890293,7040528
k1,251:37890293,7040528:0
)
(1,252:13024788,7040528:0,0,163840
(1,252:13024788,7040528:0,215040,0
g1,252:13680148,7040528
g1,252:38545653,7040528
(1,252:38545653,7040528:655360,215040,0
k1,252:38852849,7040528:307196
x1,252:39201013,7040528
)
k1,252:13024789,7040528:-26176224
)
)
(1,252:13024788,7826960:24865505,455111,127431
x1,252:14517556,7826960
g1,251:14736009,7826960
x1,251:15209325,7826960
x1,251:15777304,7826960
g1,251:15995757,7826960
x1,251:18655433,7826960
g1,251:18873886,7826960
x1,251:19456430,7826960
g1,251:19674883,7826960
x1,251:20002564,7826960
g1,251:20221017,7826960
x1,251:21713785,7826960
g1,251:21932238,7826960
x1,251:23206552,7826960
g1,251:23425005,7826960
x1,251:27435451,7826960
g1,251:27653904,7826960
x1,251:28527720,7826960
x1,251:28855401,7826960
x1,251:29825698,7826960
g1,251:30044151,7826960
x1,251:31063602,7826960
g1,251:31282055,7826960
x1,251:32265097,7826960
g1,251:32483550,7826960
x1,251:32847640,7826960
x1,251:34941157,7826960
g1,251:35159610,7826960
x1,251:37673650,7826960
k1,251:37890293,7826960:216643
)
(1,252:13024788,7826960:0,0,127431
(1,252:13024788,7826960:0,215040,0
g1,252:13680148,7826960
g1,252:38545653,7826960
(1,252:38545653,7826960:655360,215040,0
k1,252:38852849,7826960:307196
x1,252:39201013,7826960
)
k1,252:13024789,7826960:-26176224
)
)
(1,252:13024788,8613392:24865505,491520,163840
x1,252:14060587,8613392
g1,251:14279040,8613392
x1,251:15243404,8613392
g1,251:15461857,8613392
x1,251:18390668,8613392
g1,251:18609121,8613392
x1,251:18966293,8613392
x1,251:19287402,8613392
g1,251:19505855,8613392
x1,251:20809533,8613392
g1,251:21027986,8613392
x1,251:21563744,8613392
g1,251:21782197,8613392
x1,251:22460824,8613392
g1,251:22679277,8613392
x1,251:22857863,8613392
x1,251:23500773,8613392
x1,251:23857945,8613392
g1,251:24149216,8613392
x1,251:24738549,8613392
g1,251:24957002,8613392
x1,251:25849932,8613392
g1,251:26068385,8613392
x1,251:27264912,8613392
x1,251:28568243,8613392
g1,251:28786696,8613392
x1,251:29126010,8613392
x1,251:30145389,8613392
g1,251:30363842,8613392
x1,251:30846024,8613392
x1,251:31791492,8613392
g1,251:32009945,8613392
x1,251:32545703,8613392
g1,251:32764156,8613392
x1,251:33442783,8613392
g1,251:33661236,8613392
x1,251:33839822,8613392
x1,251:34482732,8613392
x1,251:34661318,8613392
g1,251:34879771,8613392
x1,251:35415529,8613392
x1,251:36220606,8613392
x1,251:37881801,8613392
k1,251:37890293,8613392:8492
)
(1,252:13024788,8613392:0,0,163840
(1,252:13024788,8613392:0,215040,0
g1,252:13680148,8613392
g1,252:38545653,8613392
(1,252:38545653,8613392:655360,215040,0
k1,252:38852849,8613392:307196
x1,252:39201013,8613392
)
k1,252:13024789,8613392:-26176224
)
)
(1,252:13024788,9399824:24865505,455111,127431
x1,252:13935012,9399824
g1,251:14153465,9399824
x1,251:15573416,9399824
x1,251:16447233,9399824
g1,251:16665686,9399824
x1,251:17903591,9399824
x1,251:18231272,9399824
x1,251:19050473,9399824
x1,251:19944313,9399824
g1,251:20162766,9399824
x1,251:21655534,9399824
g1,251:21873987,9399824
x1,251:23148301,9399824
g1,251:23366754,9399824
x1,251:27156928,9399824
g1,251:27375381,9399824
x1,251:28249197,9399824
x1,251:28576878,9399824
x1,251:29365130,9399824
g1,251:29583583,9399824
x1,251:30639444,9399824
g1,251:30857897,9399824
x1,251:31185578,9399824
g1,251:31404031,9399824
x1,251:32277847,9399824
x1,251:33879843,9399824
g1,251:34098296,9399824
x1,251:35230614,9399824
g1,251:35449067,9399824
x1,251:37797447,9399824
k1,251:37890293,9399824:92846
)
(1,252:13024788,9399824:0,0,127431
(1,252:13024788,9399824:0,215040,0
g1,252:13680148,9399824
g1,252:38545653,9399824
(1,252:38545653,9399824:655360,215040,0
k1,252:38852849,9399824:307196
x1,252:39201013,9399824
)
k1,252:13024789,9399824:-26176224
)
)
(1,252:13024788,10186256:24865505,455111,127431
x1,252:14663191,10186256
g1,251:14881644,10186256
x1,251:15791868,10186256
g1,251:16010321,10186256
x1,251:18524362,10186256
g1,251:18742815,10186256
x1,251:20057178,10186256
g1,251:20348449,10186256
x1,251:21477126,10186256
g1,251:21695579,10186256
x1,251:24043958,10186256
g1,251:24262411,10186256
x1,251:26942112,10186256
g1,251:27160565,10186256
x1,251:27688496,10186256
g1,251:27906949,10186256
x1,251:28817173,10186256
g1,251:29035626,10186256
x1,251:30273531,10186256
x1,251:30601212,10186256
x1,251:31420413,10186256
x1,251:32314253,10186256
g1,251:32532706,10186256
x1,251:33918068,10186256
x1,251:34791885,10186256
g1,251:35010338,10186256
x1,251:36066199,10186256
k1,251:37890293,10186256:1824094
)
(1,252:13024788,10186256:0,0,127431
(1,252:13024788,10186256:0,215040,0
g1,252:13680148,10186256
g1,252:38545653,10186256
(1,252:38545653,10186256:655360,215040,0
k1,252:38852849,10186256:307196
x1,252:39201013,10186256
)
k1,252:13024789,10186256:-26176224
)
)
(1,252:13024788,10972688:24865505,491520,163840
x1,252:14444739,10972688
x1,251:15318556,10972688
g1,251:15537009,10972688
x1,251:17288280,10972688
g1,251:17506733,10972688
x1,251:17980049,10972688
x1,251:18801069,10972688
g1,251:19019522,10972688
x1,251:20115432,10972688
g1,251:20333885,10972688
x1,251:23046354,10972688
g1,251:23264807,10972688
x1,251:23628897,10972688
x1,251:23956578,10972688
g1,251:24175031,10972688
x1,251:25270941,10972688
x1,251:25818896,10972688
g1,251:26037349,10972688
x1,251:26219394,10972688
x1,251:26874756,10972688
x1,251:27056801,10972688
g1,251:27142001,10972688
x1,251:27797363,10972688
x1,251:28161453,10972688
g1,251:28452724,10972688
x1,251:28926040,10972688
x1,251:29199107,10972688
g1,251:29417560,10972688
x1,251:30327784,10972688
g1,251:30546237,10972688
x1,251:32881873,10972688
g1,251:33100326,10972688
x1,251:33464416,10972688
x1,251:34287258,10972688
g1,251:34505711,10972688
x1,251:35543368,10972688
x1,251:37636882,10972688
k1,251:37890293,10972688:344506
)
(1,252:13024788,10972688:0,0,163840
(1,252:13024788,10972688:0,215040,0
g1,252:13680148,10972688
g1,252:38545653,10972688
(1,252:38545653,10972688:655360,215040,0
k1,252:38852849,10972688:307196
x1,252:39201013,10972688
)
k1,252:13024789,10972688:-26176224
)
)
(1,252:13024788,11759120:24865505,455111,127431
x1,252:13935012,11759120
g1,251:14153465,11759120
x1,251:16702092,11759120
g1,251:16920545,11759120
x1,251:19851469,11759120
g1,251:20069922,11759120
x1,251:22316356,11759120
g1,251:22534809,11759120
x1,251:23062740,11759120
g1,251:23281193,11759120
x1,251:23608874,11759120
g1,251:23827327,11759120
x1,251:25247278,11759120
x1,251:26121095,11759120
g1,251:26339548,11759120
x1,251:27577453,11759120
x1,251:27905134,11759120
x1,251:28724335,11759120
x1,251:29618175,11759120
g1,251:29836628,11759120
x1,251:31329396,11759120
g1,251:31547849,11759120
x1,251:32822163,11759120
g1,251:33040616,11759120
x1,251:33368297,11759120
g1,251:33586750,11759120
x1,251:34751837,11759120
x1,251:37100217,11759120
g1,251:37318670,11759120
x1,251:37846601,11759120
k1,251:37890293,11759120:43692
)
(1,252:13024788,11759120:0,0,127431
(1,252:13024788,11759120:0,215040,0
g1,252:13680148,11759120
g1,252:38545653,11759120
(1,252:38545653,11759120:655360,215040,0
k1,252:38852849,11759120:307196
x1,252:39201013,11759120
)
k1,252:13024789,11759120:-26176224
)
)
(1,252:13024788,12545552:24865505,455111,127431
x1,252:17035234,12545552
g1,251:17253687,12545552
x1,251:18127503,12545552
x1,251:18455184,12545552
x1,251:19243436,12545552
g1,251:19461889,12545552
x1,251:20517750,12545552
g1,251:20736203,12545552
x1,251:23250244,12545552
g1,251:23468697,12545552
x1,251:24859518,12545552
g1,251:25077971,12545552
x1,251:26028245,12545552
g1,251:26246698,12545552
x1,251:27193332,12545552
g1,251:27411785,12545552
x1,251:27757671,12545552
x1,251:28285600,12545552
g1,251:28504053,12545552
x1,251:28868143,12545552
x1,251:29832980,12545552
g1,251:30051433,12545552
x1,251:30963477,12545552
x1,251:32476270,12545552
g1,251:32694723,12545552
x1,251:33240858,12545552
g1,251:33459311,12545552
x1,251:34369535,12545552
g1,251:34587988,12545552
x1,251:37431528,12545552
k1,252:37597341,12545552:292953
k1,252:37890293,12545552:292952
)
(1,252:13024788,12545552:0,0,127431
(1,252:13024788,12545552:0,215040,0
g1,252:13680148,12545552
g1,252:38545653,12545552
(1,252:38545653,12545552:655360,215040,0
k1,252:38852849,12545552:307196
x1,252:39201013,12545552
)
k1,252:13024789,12545552:-26176224
)
)
h1,252:13024788,12545552:0,0,127431
(1,254:13024788,13331984:24865505,455111,127431
h1,253:13024788,13331984:932339,0,0
x1,253:15235081,13331984
g1,253:15453534,13331984
x1,253:16509395,13331984
x1,253:17075554,13331984
g1,253:17294007,13331984
x1,253:18608371,13331984
g1,253:18826824,13331984
x1,253:19409368,13331984
g1,253:19627821,13331984
x1,253:20940365,13331984
x1,253:21836025,13331984
g1,253:22054478,13331984
x1,253:22382159,13331984
g1,253:22600612,13331984
x1,253:23292383,13331984
x1,253:23620064,13331984
x1,253:24075175,13331984
g1,253:24293628,13331984
x1,253:25786396,13331984
g1,253:26004849,13331984
x1,253:27845323,13331984
g1,253:28063776,13331984
x1,253:28937592,13331984
x1,253:29793203,13331984
g1,253:30011656,13331984
x1,253:30557791,13331984
g1,253:30776244,13331984
x1,253:33656192,13331984
g1,253:33874645,13331984
x1,253:34930506,13331984
k1,253:37890293,13331984:2959787
)
(1,254:13024788,13331984:0,0,127431
(1,254:13024788,13331984:0,215040,0
g1,254:13680148,13331984
g1,254:38545653,13331984
(1,254:38545653,13331984:655360,215040,0
k1,254:38852849,13331984:307196
x1,254:39201013,13331984
)
k1,254:13024789,13331984:-26176224
)
)
(1,254:13024788,14118416:24865505,455111,127431
x1,254:16907804,14118416
x1,253:17708801,14118416
g1,253:17927254,14118416
x1,253:19514686,14118416
g1,253:19733139,14118416
x1,253:20428550,14118416
g1,253:20647003,14118416
x1,253:24069446,14118416
g1,253:24287899,14118416
x1,253:24651989,14118416
x1,253:25653236,14118416
x1,253:27187874,14118416
g1,253:27479145,14118416
x1,253:28609644,14118416
g1,253:28828097,14118416
x1,253:30140641,14118416
x1,253:31400391,14118416
g1,253:31618844,14118416
x1,253:35514605,14118416
k1,253:37890293,14118416:2375688
)
(1,254:13024788,14118416:0,0,127431
(1,254:13024788,14118416:0,215040,0
g1,254:13680148,14118416
g1,254:38545653,14118416
(1,254:38545653,14118416:655360,215040,0
k1,254:38852849,14118416:307196
x1,254:39201013,14118416
)
k1,254:13024789,14118416:-26176224
)
)
(1,254:13024788,14904848:24865505,455111,127431
x1,254:15120124,14904848
x1,253:16032169,14904848
g1,253:16250622,14904848
x1,253:16978802,14904848
x1,253:17306483,14904848
x1,253:18202142,14904848
g1,253:18420595,14904848
x1,253:19316255,14904848
x1,253:20355730,14904848
g1,253:20574183,14904848
x1,253:23505107,14904848
g1,253:23723560,14904848
x1,253:24673834,14904848
x1,253:25969992,14904848
g1,253:26188445,14904848
x1,253:27519194,14904848
g1,253:27737647,14904848
x1,253:29721938,14904848
g1,253:29940391,14904848
x1,253:30850615,14904848
g1,253:31069068,14904848
x1,253:34329492,14904848
g1,253:34547945,14904848
x1,253:34912035,14904848
x1,253:35804056,14904848
x1,253:36299217,14904848
g1,253:36517670,14904848
x1,253:37100214,14904848
k1,253:37890293,14904848:790079
)
(1,254:13024788,14904848:0,0,127431
(1,254:13024788,14904848:0,215040,0
g1,254:13680148,14904848
g1,254:38545653,14904848
(1,254:38545653,14904848:655360,215040,0
k1,254:38852849,14904848:307196
x1,254:39201013,14904848
)
k1,254:13024789,14904848:-26176224
)
)
(1,254:13024788,15691280:24865505,455111,127431
x1,254:14373740,15691280
g1,253:14592193,15691280
x1,253:16598328,15691280
x1,253:16926009,15691280
g1,253:17144462,15691280
x1,253:19572941,15691280
g1,253:19864212,15691280
x1,253:21358800,15691280
g1,253:21577253,15691280
x1,253:22960795,15691280
g1,253:23179248,15691280
x1,253:23652564,15691280
x1,253:23925630,15691280
g1,253:24144083,15691280
x1,253:26492462,15691280
g1,253:26710915,15691280
x1,253:27621139,15691280
g1,253:27839592,15691280
x1,253:29627271,15691280
g1,253:29845724,15691280
x1,253:30373655,15691280
g1,253:30592108,15691280
x1,253:31502332,15691280
g1,253:31720785,15691280
x1,253:33506645,15691280
x1,253:35347119,15691280
k1,253:37890293,15691280:2543174
)
(1,254:13024788,15691280:0,0,127431
(1,254:13024788,15691280:0,215040,0
g1,254:13680148,15691280
g1,254:38545653,15691280
(1,254:38545653,15691280:655360,215040,0
k1,254:38852849,15691280:307196
x1,254:39201013,15691280
)
k1,254:13024789,15691280:-26176224
)
)
(1,254:13024788,16477712:24865505,455111,127431
x1,254:16199649,16477712
g1,253:16418102,16477712
x1,253:16964237,16477712
g1,253:17182690,16477712
x1,253:18092914,16477712
g1,253:18311367,16477712
x1,253:19185183,16477712
x1,253:20040794,16477712
g1,253:20259247,16477712
x1,253:20951018,16477712
g1,253:21169471,16477712
x1,253:22079695,16477712
g1,253:22298148,16477712
x1,253:23685329,16477712
g1,253:23903782,16477712
x1,253:24249668,16477712
x1,253:26403258,16477712
g1,253:26621711,16477712
x1,253:26985801,16477712
x1,253:27313482,16477712
g1,253:27531935,16477712
x1,253:28442159,16477712
g1,253:28660612,16477712
x1,253:31775401,16477712
g1,253:31993854,16477712
x1,253:34422333,16477712
g1,253:34713604,16477712
x1,253:35387170,16477712
x1,253:35623827,16477712
g1,253:35842280,16477712
x1,253:36938190,16477712
k1,253:37890293,16477712:952103
)
(1,254:13024788,16477712:0,0,127431
(1,254:13024788,16477712:0,215040,0
g1,254:13680148,16477712
g1,254:38545653,16477712
(1,254:38545653,16477712:655360,215040,0
k1,254:38852849,16477712:307196
x1,254:39201013,16477712
)
k1,254:13024789,16477712:-26176224
)
)
(1,254:13024788,17264144:24865505,455111,127431
x1,254:13316059,17264144
x1,253:14244486,17264144
x1,253:14572167,17264144
g1,253:14790620,17264144
x1,253:15700844,17264144
g1,253:15919297,17264144
x1,253:17706976,17264144
g1,253:17925429,17264144
x1,253:18453360,17264144
g1,253:18671813,17264144
x1,253:19582037,17264144
g1,253:19800490,17264144
x1,253:21224080,17264144
g1,253:21442533,17264144
x1,253:24617394,17264144
g1,253:24835847,17264144
x1,253:25527618,17264144
g1,253:25746071,17264144
x1,253:26656295,17264144
g1,253:26874748,17264144
x1,253:27630235,17264144
x1,253:29359662,17264144
x1,253:29687343,17264144
g1,253:29905796,17264144
x1,253:30907043,17264144
x1,253:32272380,17264144
x1,253:32509038,17264144
g1,253:32727491,17264144
x1,253:33350084,17264144
x1,253:34790058,17264144
g1,253:35008511,17264144
x1,253:36064372,17264144
g1,253:36282825,17264144
x1,253:37193049,17264144
k1,253:37890293,17264144:697244
)
(1,254:13024788,17264144:0,0,127431
(1,254:13024788,17264144:0,215040,0
g1,254:13680148,17264144
g1,254:38545653,17264144
(1,254:38545653,17264144:655360,215040,0
k1,254:38852849,17264144:307196
x1,254:39201013,17264144
)
k1,254:13024789,17264144:-26176224
)
)
(1,254:13024788,18050576:24865505,455111,127431
x1,254:15318554,18050576
x1,254:15810075,18050576
x1,253:16685711,18050576
x1,253:16958777,18050576
g1,253:17177230,18050576
x1,253:20239225,18050576
g1,253:20530496,18050576
x1,253:20958302,18050576
x1,253:21923140,18050576
x1,253:23252067,18050576
g1,253:23470520,18050576
x1,253:24854062,18050576
g1,253:25072515,18050576
x1,253:25545831,18050576
x1,253:25818897,18050576
g1,253:26037350,18050576
x1,253:26729121,18050576
g1,253:26947574,18050576
x1,253:29204930,18050576
g1,253:29423383,18050576
x1,253:33195354,18050576
g1,253:33413807,18050576
x1,253:33941738,18050576
g1,253:34160191,18050576
x1,253:35070415,18050576
k1,253:37890293,18050576:2819878
)
(1,254:13024788,18050576:0,0,127431
(1,254:13024788,18050576:0,215040,0
g1,254:13680148,18050576
g1,254:38545653,18050576
(1,254:38545653,18050576:655360,215040,0
k1,254:38852849,18050576:307196
x1,254:39201013,18050576
)
k1,254:13024789,18050576:-26176224
)
)
(1,254:13024788,18837008:24865505,455111,127431
x1,254:13279651,18837008
x1,253:13734762,18837008
x1,253:14262691,18837008
x1,253:17652367,18837008
g1,253:17870820,18837008
x1,253:20985609,18837008
g1,253:21204062,18837008
x1,253:23976606,18837008
g1,253:24195059,18837008
x1,253:25181742,18837008
x1,253:28425782,18837008
g1,253:28644235,18837008
x1,253:28990121,18837008
x1,253:30757778,18837008
g1,253:30976231,18837008
x1,253:31231094,18837008
x1,253:31686205,18837008
x1,253:31995681,18837008
g1,253:32214134,18837008
x1,253:35571040,18837008
g1,253:35862311,18837008
x1,253:37304106,18837008
k1,253:37890293,18837008:677282
)
(1,254:13024788,18837008:0,0,127431
(1,254:13024788,18837008:0,215040,0
g1,254:13680148,18837008
g1,254:38545653,18837008
(1,254:38545653,18837008:655360,215040,0
k1,254:38852849,18837008:307196
x1,254:39201013,18837008
)
k1,254:13024789,18837008:-26176224
)
)
(1,254:13024788,19623440:24865505,455111,127431
x1,254:13973242,19623440
g1,253:14191695,19623440
x1,253:14665011,19623440
x1,253:15577056,19623440
g1,253:15795509,19623440
x1,253:17965483,19623440
g1,253:18183936,19623440
x1,253:18912116,19623440
g1,253:19130569,19623440
x1,253:19713113,19623440
g1,253:19931566,19623440
x1,253:20222837,19623440
x1,253:21482587,19623440
g1,253:21701040,19623440
x1,253:22684082,19623440
x1,253:23687149,19623440
g1,253:23905602,19623440
x1,253:24269692,19623440
x1,253:24597373,19623440
g1,253:24815826,19623440
x1,253:26130190,19623440
x1,253:26894779,19623440
g1,253:27113232,19623440
x1,253:27987048,19623440
x1,253:29971340,19623440
g1,253:30189793,19623440
x1,253:31100017,19623440
g1,253:31318470,19623440
x1,253:33539417,19623440
g1,253:33757870,19623440
x1,253:34631686,19623440
x1,253:35669342,19623440
g1,253:35960613,19623440
x1,253:37089290,19623440
k1,253:37890293,19623440:801003
)
(1,254:13024788,19623440:0,0,127431
(1,254:13024788,19623440:0,215040,0
g1,254:13680148,19623440
g1,254:38545653,19623440
(1,254:38545653,19623440:655360,215040,0
k1,254:38852849,19623440:307196
x1,254:39201013,19623440
)
k1,254:13024789,19623440:-26176224
)
)
(1,254:13024788,20409872:24865505,455111,127431
x1,254:15570442,20409872
g1,253:15788895,20409872
x1,253:16307324,20409872
g1,253:16525777,20409872
x1,253:17566206,20409872
g1,253:17784659,20409872
x1,253:18821514,20409872
x1,253:19377810,20409872
g1,253:19596263,20409872
x1,253:20028881,20409872
g1,253:20247334,20409872
x1,253:20822967,20409872
g1,253:21041420,20409872
x1,253:22239168,20409872
x1,253:23118377,20409872
g1,253:23409648,20409872
x1,253:24518008,20409872
g1,253:24736461,20409872
x1,253:25415780,20409872
x1,253:25737235,20409872
x1,253:26183826,20409872
g1,253:26402279,20409872
x1,253:27796670,20409872
x1,253:28655086,20409872
g1,253:28873539,20409872
x1,253:30089161,20409872
x1,253:30410616,20409872
x1,253:31214743,20409872
x1,253:32092822,20409872
g1,253:32311275,20409872
x1,253:33169363,20409872
x1,253:34009900,20409872
g1,253:34228353,20409872
x1,253:34660971,20409872
g1,253:34879424,20409872
x1,253:35415728,20409872
x1,253:36221644,20409872
x1,253:37884513,20409872
k1,253:37890293,20409872:5780
)
(1,254:13024788,20409872:0,0,127431
(1,254:13024788,20409872:0,215040,0
g1,254:13680148,20409872
g1,254:38545653,20409872
(1,254:38545653,20409872:655360,215040,0
k1,254:38852849,20409872:307196
x1,254:39201013,20409872
)
k1,254:13024789,20409872:-26176224
)
)
(1,254:13024788,21196304:24865505,455111,127431
x1,254:13565462,21196304
k1,253:13783817,21196304:218355
x1,253:15838374,21196304
k1,253:16056729,21196304:218355
x1,253:16561358,21196304
k1,253:16779733,21196304:218375
x1,253:17825035,21196304
k1,253:18043390,21196304:218355
x1,253:18944511,21196304
k1,253:19162866,21196304:218355
x1,253:22390687,21196304
k1,253:22609042,21196304:218355
x1,253:22969491,21196304
x1,253:23852774,21196304
x1,253:24342801,21196304
k1,253:24561157,21196304:218356
x1,253:25606459,21196304
k1,253:25824814,21196304:218355
x1,253:27160276,21196304
k1,253:27378631,21196304:218355
x1,253:29364705,21196304
x1,253:29688927,21196304
k1,253:29907282,21196304:218355
x1,253:32311477,21196304
k1,253:32529852,21196304:218375
x1,253:35125085,21196304
k1,253:35343440,21196304:218355
x1,253:36244561,21196304
k1,253:36462916,21196304:218355
x1,253:37890293,21196304
k1,253:37890293,21196304:0
)
(1,254:13024788,21196304:0,0,127431
(1,254:13024788,21196304:0,215040,0
g1,254:13680148,21196304
g1,254:38545653,21196304
(1,254:38545653,21196304:655360,215040,0
k1,254:38852849,21196304:307196
x1,254:39201013,21196304
)
k1,254:13024789,21196304:-26176224
)
)
(1,254:13024788,21982736:24865505,455111,127431
x1,254:16467257,21982736
g1,253:16685710,21982736
x1,253:17561345,21982736
g1,253:17779798,21982736
x1,253:20040795,21982736
g1,253:20332066,21982736
x1,253:22136130,21982736
x1,253:22463811,21982736
x1,253:23175605,21982736
g1,253:23394058,21982736
x1,253:24304282,21982736
g1,253:24522735,21982736
x1,253:27093206,21982736
g1,253:27311659,21982736
x1,253:27839590,21982736
g1,253:28058043,21982736
x1,253:28349314,21982736
x1,253:29609064,21982736
g1,253:29827517,21982736
x1,253:30373652,21982736
g1,253:30592105,21982736
x1,253:31502329,21982736
g1,253:31720782,21982736
x1,253:33033326,21982736
x1,253:34293076,21982736
g1,253:34511529,21982736
x1,253:35385345,21982736
x1,253:36240956,21982736
g1,253:36459409,21982736
x1,253:36899957,21982736
k1,253:37890293,21982736:990336
)
(1,254:13024788,21982736:0,0,127431
(1,254:13024788,21982736:0,215040,0
g1,254:13680148,21982736
g1,254:38545653,21982736
(1,254:38545653,21982736:655360,215040,0
k1,254:38852849,21982736:307196
x1,254:39201013,21982736
)
k1,254:13024789,21982736:-26176224
)
)
(1,254:13024788,22769168:24865505,455111,127431
x1,254:15861411,22769168
g1,253:16152682,22769168
x1,253:17258786,22769168
g1,253:17477239,22769168
x1,253:20335269,22769168
g1,253:20553722,22769168
x1,253:20892690,22769168
x1,253:23287926,22769168
g1,253:23506379,22769168
x1,253:24683846,22769168
g1,253:24902299,22769168
x1,253:27382114,22769168
g1,253:27600567,22769168
x1,253:28492587,22769168
g1,253:28711040,22769168
x1,253:29567379,22769168
x1,253:30406242,22769168
g1,253:30624695,22769168
x1,253:33250801,22769168
g1,253:33469254,22769168
x1,253:34327376,22769168
g1,253:34545829,22769168
x1,253:35081041,22769168
x1,253:35401804,22769168
x1,253:37884822,22769168
k1,253:37890293,22769168:5471
)
(1,254:13024788,22769168:0,0,127431
(1,254:13024788,22769168:0,215040,0
g1,254:13680148,22769168
g1,254:38545653,22769168
(1,254:38545653,22769168:655360,215040,0
k1,254:38852849,22769168:307196
x1,254:39201013,22769168
)
k1,254:13024789,22769168:-26176224
)
)
(1,254:13024788,23555600:24865505,455111,127431
x1,254:13560000,23555600
k1,253:13775090,23555600:215090
x1,253:15808895,23555600
k1,253:16023986,23555600:215091
x1,253:16523517,23555600
k1,253:16813667,23555600:290150
x1,253:17232917,23555600
x1,253:20501967,23555600
k1,253:20717730,23555600:215763
x1,253:21609750,23555600
k1,253:21824840,23555600:215090
x1,253:22110286,23555600
x1,253:23344476,23555600
k1,253:23559566,23555600:215090
x1,253:24522947,23555600
x1,253:25505588,23555600
k1,253:25720679,23555600:215091
x1,253:26238051,23555600
k1,253:26453141,23555600:215090
x1,253:27345161,23555600
k1,253:27560252,23555600:215091
x1,253:28416591,23555600
x1,253:29255454,23555600
k1,253:29470544,23555600:215090
x1,253:29902281,23555600
k1,253:30117371,23555600:215090
x1,253:32829111,23555600
x1,253:33702926,23555600
k1,253:33918017,23555600:215091
x1,253:37139991,23555600
k1,253:37355081,23555600:215090
x1,253:37890293,23555600
k1,253:37890293,23555600:0
)
(1,254:13024788,23555600:0,0,127431
(1,254:13024788,23555600:0,215040,0
g1,254:13680148,23555600
g1,254:38545653,23555600
(1,254:38545653,23555600:655360,215040,0
k1,254:38852849,23555600:307196
x1,254:39201013,23555600
)
k1,254:13024789,23555600:-26176224
)
)
(1,254:13024788,24342032:24865505,455111,127431
x1,254:15073119,24342032
g1,253:15291572,24342032
x1,253:15794671,24342032
g1,253:16085942,24342032
x1,253:16571073,24342032
x1,253:16804418,24342032
g1,253:17022871,24342032
x1,253:18212340,24342032
g1,253:18430793,24342032
x1,253:19329184,24342032
g1,253:19547637,24342032
x1,253:20949128,24342032
g1,253:21167581,24342032
x1,253:23383012,24342032
g1,253:23601465,24342032
x1,253:24122533,24342032
g1,253:24340986,24342032
x1,253:25239377,24342032
g1,253:25457830,24342032
x1,253:26571834,24342032
g1,253:26790287,24342032
x1,253:27652743,24342032
x1,253:28497467,24342032
g1,253:28715920,24342032
x1,253:29758055,24342032
g1,253:29976508,24342032
x1,253:30299929,24342032
g1,253:30518382,24342032
x1,253:33129107,24342032
g1,253:33347560,24342032
x1,253:33868628,24342032
g1,253:34087081,24342032
x1,253:34985472,24342032
g1,253:35203925,24342032
x1,253:36246060,24342032
x1,253:36805095,24342032
g1,253:37023548,24342032
x1,253:37887799,24342032
k1,253:37890293,24342032:2494
)
(1,254:13024788,24342032:0,0,127431
(1,254:13024788,24342032:0,215040,0
g1,254:13680148,24342032
g1,254:38545653,24342032
(1,254:38545653,24342032:655360,215040,0
k1,254:38852849,24342032:307196
x1,254:39201013,24342032
)
k1,254:13024789,24342032:-26176224
)
)
(1,254:13024788,25128464:24865505,455111,0
x1,254:14226284,25128464
x1,253:15992119,25128464
g1,253:16210572,25128464
x1,253:16756707,25128464
g1,253:16975160,25128464
x1,253:19050471,25128464
g1,253:19268924,25128464
x1,253:19778650,25128464
k1,254:28770902,25128464:9119392
k1,254:37890294,25128464:9119392
)
(1,254:13024788,25128464:0,0,0
(1,254:13024788,25128464:0,215040,0
g1,254:13680148,25128464
g1,254:38545653,25128464
(1,254:38545653,25128464:655360,215040,0
k1,254:38678767,25128464:133114
x1,254:39201013,25128464
)
k1,254:13024789,25128464:-26176224
)
)
h1,254:13024788,25128464:0,0,0
(1,254:13024788,27261589:24865505,655359,183500
(1,254:13024788,27261589:0,0,0
g1,254:13024788,27261589
)
(1,254:13024788,27261589:0,0,0
(1,254:13024788,27261589:0,0,0
(1,254:13024788,26081941:0,0,0
)
)
g1,254:13024788,27261589
)
x1,254:14837402,27261589
g1,254:15191296,27261589
x1,254:17491606,27261589
x1,254:18907181,27261589
g1,254:19261075,27261589
x1,254:21251728,27261589
x1,254:21782568,27261589
x1,254:23122230,27261589
x1,254:24600612,27261589
g1,254:24954506,27261589
x1,254:26370082,27261589
x1,254:27768727,27261589
k1,254:32829510,27261589:5060783
k1,254:37890293,27261589:5060783
)
(1,254:13024788,27261589:0,0,183500
(1,254:13024788,27261589:0,215040,0
g1,254:13680148,27261589
g1,254:38545653,27261589
(1,254:38545653,27261589:655360,215040,0
k1,254:38678767,27261589:133114
x1,254:39201013,27261589
)
k1,254:13024789,27261589:-26176224
)
)
h1,254:13024788,27261589:0,0,183500
(1,257:13024788,28697008:24865505,455111,127431
x1,257:13625536,28697008
g1,256:13843989,28697008
x1,256:15340397,28697008
g1,256:15558850,28697008
x1,256:16141394,28697008
g1,256:16359847,28697008
x1,256:17672391,28697008
x1,256:18568051,28697008
g1,256:18786504,28697008
x1,256:19696728,28697008
g1,256:19915181,28697008
x1,256:20606952,28697008
x1,256:20934633,28697008
x1,256:21389744,28697008
g1,256:21608197,28697008
x1,256:23028148,28697008
x1,256:23901965,28697008
g1,256:24120418,28697008
x1,256:25358323,28697008
x1,256:25686004,28697008
x1,256:26505205,28697008
x1,256:27399045,28697008
g1,256:27617498,28697008
x1,256:28491314,28697008
x1,256:29528970,28697008
g1,256:29747423,28697008
x1,256:30184331,28697008
g1,256:30402784,28697008
x1,256:30843332,28697008
g1,256:31061785,28697008
x1,256:32525423,28697008
x1,256:33453852,28697008
g1,256:33672305,28697008
x1,256:34254849,28697008
g1,256:34473302,28697008
x1,256:35019437,28697008
x1,256:35840459,28697008
x1,256:37169386,28697008
k1,256:37890293,28697008:720907
)
(1,257:13024788,28697008:0,0,127431
(1,257:13024788,28697008:0,215040,0
g1,257:13680148,28697008
g1,257:38545653,28697008
(1,257:38545653,28697008:655360,215040,0
k1,257:38678767,28697008:133114
x1,257:39201013,28697008
)
k1,257:13024789,28697008:-26176224
)
)
(1,257:13024788,29483440:24865505,455111,127431
x1,257:13935011,29483440
x1,256:14280896,29483440
g1,256:14499349,29483440
x1,256:15702666,29483440
g1,256:15921119,29483440
x1,256:16449050,29483440
g1,256:16667503,29483440
x1,256:17104411,29483440
g1,256:17322864,29483440
x1,256:18491591,29483440
g1,256:18710044,29483440
x1,256:19074134,29483440
x1,256:19401815,29483440
g1,256:19620268,29483440
x1,256:20971040,29483440
g1,256:21262311,29483440
x1,256:21863059,29483440
g1,256:22081512,29483440
x1,256:22991736,29483440
g1,256:23210189,29483440
x1,256:24630140,29483440
x1,256:25503957,29483440
g1,256:25722410,29483440
x1,256:26960315,29483440
x1,256:27287996,29483440
x1,256:28107197,29483440
x1,256:29001037,29483440
g1,256:29219490,29483440
x1,256:30894303,29483440
g1,256:31112756,29483440
x1,256:31549664,29483440
g1,256:31768117,29483440
x1,256:32208665,29483440
g1,256:32427118,29483440
x1,256:34837391,29483440
g1,256:35055844,29483440
x1,256:36257341,29483440
g1,256:36475794,29483440
x1,256:36730657,29483440
x1,256:37185768,29483440
x1,256:37495244,29483440
k1,256:37890293,29483440:395049
)
(1,257:13024788,29483440:0,0,127431
(1,257:13024788,29483440:0,215040,0
g1,257:13680148,29483440
g1,257:38545653,29483440
(1,257:38545653,29483440:655360,215040,0
k1,257:38678767,29483440:133114
x1,257:39201013,29483440
)
k1,257:13024789,29483440:-26176224
)
)
(1,257:13024788,30269872:24865505,455111,127431
x1,257:13793709,30269872
x1,256:14256831,30269872
k1,256:14456601,30269872:199770
x1,256:15871344,30269872
k1,256:16071114,30269872:199770
x1,256:17284261,30269872
x1,256:19569251,30269872
k1,256:19769021,30269872:199770
x1,256:20090148,30269872
k1,256:20289918,30269872:199770
x1,256:22186351,30269872
k1,256:22386121,30269872:199770
x1,256:23028375,30269872
x1,256:23367707,30269872
x1,256:23742720,30269872
k1,256:23942490,30269872:199770
x1,256:24477702,30269872
k1,256:24677471,30269872:199769
x1,256:24998598,30269872
k1,256:25198368,30269872:199770
x1,256:26645224,30269872
x1,256:27340635,30269872
k1,256:27625679,30269872:285044
x1,256:28767464,30269872
k1,256:28967234,30269872:199770
x1,256:29398971,30269872
k1,256:29598741,30269872:199770
x1,256:30490761,30269872
k1,256:30690531,30269872:199770
x1,256:32369311,30269872
k1,256:32569081,30269872:199770
x1,256:33908895,30269872
k1,256:34112401,30269872:203506
x1,256:35147144,30269872
k1,256:35346914,30269872:199770
x1,256:36238934,30269872
k1,256:36438704,30269872:199770
x1,256:37903400,30269872
k1,256:37890293,30269872:0
)
(1,257:13024788,30269872:0,0,127431
(1,257:13024788,30269872:0,215040,0
g1,257:13680148,30269872
g1,257:38545653,30269872
(1,257:38545653,30269872:655360,215040,0
k1,257:38678767,30269872:133114
x1,257:39201013,30269872
)
k1,257:13024789,30269872:-26176224
)
)
(1,257:13024788,31056304:24865505,491520,163840
x1,257:13463574,31056304
k1,256:13681887,31056304:218313
x1,256:14588471,31056304
k1,256:14806784,31056304:218313
x1,256:16021607,31056304
x1,256:16474825,31056304
x1,256:17183699,31056304
k1,256:17474923,31056304:291224
x1,256:18535625,31056304
x1,256:18880054,31056304
k1,256:19098367,31056304:218313
x1,256:20278739,31056304
k1,256:20497052,31056304:218313
x1,256:21441712,31056304
x1,256:23022866,31056304
k1,256:23241179,31056304:218313
x1,256:23567549,31056304
k1,256:23785862,31056304:218313
x1,256:25745895,31056304
k1,256:25964208,31056304:218313
x1,256:27886166,31056304
x1,256:28121805,31056304
k1,256:28340118,31056304:218313
x1,256:28865937,31056304
k1,256:29084250,31056304:218313
x1,256:29736990,31056304
x1,256:30081565,31056304
x1,256:30462404,31056304
k1,256:30680716,31056304:218312
x1,256:31224667,31056304
k1,256:31442980,31056304:218313
x1,256:31769350,31056304
k1,256:31987663,31056304:218313
x1,256:33256880,31056304
k1,256:33475193,31056304:218313
x1,256:34639246,31056304
k1,256:34857559,31056304:218313
$1,256:34857559,31056304
x1,256:35403964,31056304
(1,256:35403964,31154607:218188,303558,0
x1,256:35589384,31154607
)
x1,256:36620342,31056304
$1,256:36620342,31056304
k1,256:36838655,31056304:218313
x1,256:37890293,31056304
k1,256:37890293,31056304:0
)
(1,257:13024788,31056304:0,0,163840
(1,257:13024788,31056304:0,215040,0
g1,257:13680148,31056304
g1,257:38545653,31056304
(1,257:38545653,31056304:655360,215040,0
k1,257:38678767,31056304:133114
x1,257:39201013,31056304
)
k1,257:13024789,31056304:-26176224
)
)
(1,257:13024788,31842736:24865505,491520,163840
x1,257:13964609,31842736
k1,256:14182592,31842736:217983
x1,256:14506669,31842736
k1,256:14724653,31842736:217984
x1,256:16957180,31842736
k1,256:17175163,31842736:217983
x1,256:19083615,31842736
x1,256:19317470,31842736
k1,256:19535453,31842736:217983
x1,256:20057577,31842736
k1,256:20275561,31842736:217984
x1,256:21213582,31842736
x1,256:23356289,31842736
k1,256:23574272,31842736:217983
$1,256:23574272,31842736
x1,256:24344430,31842736
(1,256:24344430,31941039:218188,303558,0
x1,256:24529850,31941039
)
x1,256:25555456,31842736
$1,256:25555456,31842736
k1,256:25773439,31842736:217983
x1,256:26353175,31842736
k1,256:26571159,31842736:217984
x1,256:27039269,31842736
x1,256:27849260,31842736
k1,256:28140374,31842736:291114
x1,256:28626489,31842736
k1,256:28844473,31842736:217984
x1,256:29816702,31842736
k1,256:30034685,31842736:217983
x1,256:30394770,31842736
x1,256:30701042,31842736
k1,256:30919025,31842736:217983
x1,256:33727686,31842736
k1,256:33945670,31842736:217984
x1,256:35133952,31842736
k1,256:35351935,31842736:217983
$1,256:35351935,31842736
x1,256:35644496,31842736
(1,256:35644496,31941039:218188,303558,0
x1,256:35829916,31941039
)
x1,256:36603462,31842736
k1,256:36785502,31842736:182040
x1,256:37295228,31842736
k1,256:37477268,31842736:182040
x1,256:37801345,31842736
$1,256:37801345,31842736
x1,256:37981388,31842736
k1,256:37890293,31842736:0
)
(1,257:13024788,31842736:0,0,163840
(1,257:13024788,31842736:0,215040,0
g1,257:13680148,31842736
g1,257:38545653,31842736
(1,257:38545653,31842736:655360,215040,0
k1,257:38678767,31842736:133114
x1,257:39201013,31842736
)
k1,257:13024789,31842736:-26176224
)
)
(1,257:13024788,32629168:24865505,491520,163840
x1,257:13542886,32629168
(1,256:13542886,32727471:218188,303558,0
x1,256:13728306,32727471
)
x1,256:14507458,32629168
g1,256:14689498,32629168
x1,256:15199224,32629168
g1,256:15381264,32629168
x1,256:15708945,32629168
$1,256:15708945,32629168
x1,256:15890990,32629168
g1,256:16109443,32629168
$1,256:16109443,32629168
x1,256:16335223,32629168
g1,256:16517263,32629168
x1,256:17026989,32629168
g1,256:17209029,32629168
x1,256:17718755,32629168
g1,256:17827979,32629168
x1,256:18155660,32629168
$1,256:18155660,32629168
x1,256:18337705,32629168
g1,256:18556158,32629168
$1,256:18556158,32629168
x1,256:18792816,32629168
g1,256:18974856,32629168
x1,256:19484582,32629168
g1,256:19666622,32629168
x1,256:20176348,32629168
g1,256:20285572,32629168
x1,256:20795298,32629168
g1,256:20904522,32629168
x1,256:21414248,32629168
g1,256:21523472,32629168
(1,256:21523472,32629168:764583,69176,0
x1,256:21705517,32629168
g1,256:21814741,32629168
x1,256:21996786,32629168
g1,256:22106010,32629168
x1,256:22288055,32629168
)
$1,256:22288055,32629168
g1,256:22506508,32629168
x1,256:23999275,32629168
g1,256:24217728,32629168
x1,256:24763863,32629168
g1,256:24982316,32629168
x1,256:26476904,32629168
x1,256:26804585,32629168
x1,256:26932016,32629168
g1,256:27150469,32629168
x1,256:28608647,32629168
g1,256:28827100,32629168
x1,256:29267648,32629168
g1,256:29486101,32629168
x1,256:30469143,32629168
x1,256:30778619,32629168
x1,256:31364803,32629168
g1,256:31583256,32629168
x1,256:31910937,32629168
g1,256:32129390,32629168
x1,256:34861882,32629168
g1,256:35080335,32629168
x1,256:35444425,32629168
x1,256:36008764,32629168
x1,256:36463875,32629168
x1,256:37392302,32629168
k1,256:37890293,32629168:497991
)
(1,257:13024788,32629168:0,0,163840
(1,257:13024788,32629168:0,215040,0
g1,257:13680148,32629168
g1,257:38545653,32629168
(1,257:38545653,32629168:655360,215040,0
k1,257:38678767,32629168:133114
x1,257:39201013,32629168
)
k1,257:13024789,32629168:-26176224
)
)
(1,257:13024788,33415600:24865505,455111,127431
x1,257:13935012,33415600
g1,256:14153465,33415600
x1,256:15901096,33415600
g1,256:16119549,33415600
x1,256:17068003,33415600
x1,256:19234338,33415600
g1,256:19452791,33415600
x1,256:19980722,33415600
g1,256:20199175,33415600
x1,256:20526856,33415600
g1,256:20745309,33415600
x1,256:22749624,33415600
g1,256:22968077,33415600
x1,256:24023938,33415600
g1,256:24242391,33415600
x1,256:24937802,33415600
g1,256:25156255,33415600
x1,256:26503387,33415600
g1,256:26721840,33415600
x1,256:29780194,33415600
g1,256:29998647,33415600
x1,256:30947101,33415600
x1,256:33295481,33415600
g1,256:33513934,33415600
x1,256:34573435,33415600
g1,256:34791888,33415600
x1,256:37524380,33415600
k1,256:37890293,33415600:365913
)
(1,257:13024788,33415600:0,0,127431
(1,257:13024788,33415600:0,215040,0
g1,257:13680148,33415600
g1,257:38545653,33415600
(1,257:38545653,33415600:655360,215040,0
k1,257:38678767,33415600:133114
x1,257:39201013,33415600
)
k1,257:13024789,33415600:-26176224
)
)
(1,257:13024788,34202032:24865505,455111,127431
x1,257:14007830,34202032
g1,256:14226283,34202032
x1,256:15100098,34202032
g1,256:15318551,34202032
x1,256:15904735,34202032
g1,256:16123188,34202032
x1,256:16450869,34202032
g1,256:16669322,34202032
x1,256:17801640,34202032
g1,256:18020093,34202032
x1,256:20368473,34202032
g1,256:20586926,34202032
x1,256:21371540,34202032
g1,256:21589993,34202032
x1,256:24162286,34202032
g1,256:24453557,34202032
x1,256:25203581,34202032
g1,256:25422034,34202032
x1,256:26332258,34202032
g1,256:26550711,34202032
x1,256:28298342,34202032
g1,256:28516795,34202032
x1,256:29465249,34202032
x1,256:31631584,34202032
g1,256:31850037,34202032
x1,256:33779714,34202032
x1,256:34016372,34202032
g1,256:34234825,34202032
x1,256:36494002,34202032
x1,256:37389661,34202032
k1,256:37890293,34202032:500632
)
(1,257:13024788,34202032:0,0,127431
(1,257:13024788,34202032:0,215040,0
g1,257:13680148,34202032
g1,257:38545653,34202032
(1,257:38545653,34202032:655360,215040,0
k1,257:38678767,34202032:133114
x1,257:39201013,34202032
)
k1,257:13024789,34202032:-26176224
)
)
(1,257:13024788,34988464:24865505,455111,127431
x1,257:13935012,34988464
g1,256:14153465,34988464
x1,256:16410822,34988464
g1,256:16629275,34988464
x1,256:18558952,34988464
x1,256:18977655,34988464
g1,256:19196108,34988464
x1,256:20106332,34988464
g1,256:20324785,34988464
x1,256:20670671,34988464
x1,256:21799349,34988464
g1,256:22017802,34988464
x1,256:22545733,34988464
g1,256:22764186,34988464
x1,256:23674410,34988464
g1,256:23892863,34988464
x1,256:25025181,34988464
g1,256:25243634,34988464
x1,256:27592014,34988464
g1,256:27810467,34988464
x1,256:30623056,34988464
g1,256:30914327,34988464
x1,256:32206846,34988464
x1,256:32534527,34988464
g1,256:32752980,34988464
x1,256:34544299,34988464
g1,256:34762752,34988464
x1,256:37293175,34988464
k1,256:37890293,34988464:597118
)
(1,257:13024788,34988464:0,0,127431
(1,257:13024788,34988464:0,215040,0
g1,257:13680148,34988464
g1,257:38545653,34988464
(1,257:38545653,34988464:655360,215040,0
k1,257:38678767,34988464:133114
x1,257:39201013,34988464
)
k1,257:13024789,34988464:-26176224
)
)
(1,257:13024788,35774896:24865505,455111,127431
x1,257:14070515,35774896
k1,256:14288259,35774896:217744
x1,256:18014782,35774896
k1,256:18232526,35774896:217744
x1,256:18771561,35774896
k1,256:18989306,35774896:217745
x1,256:19887697,35774896
k1,256:20105441,35774896:217744
x1,256:21041565,35774896
x1,256:23179974,35774896
k1,256:23397718,35774896:217744
x1,256:23918786,35774896
k1,256:24136530,35774896:217744
x1,256:26675381,35774896
k1,256:26893362,35774896:217981
x1,256:27576140,35774896
x1,256:28025098,35774896
x1,256:28635766,35774896
x1,256:29338069,35774896
k1,256:29555955,35774896:217886
x1,256:30330369,35774896
k1,256:30548113,35774896:217744
x1,256:32959393,35774896
x1,256:33282577,35774896
x1,256:33407641,35774896
k1,256:33625527,35774896:217886
x1,256:34308304,35774896
k1,256:34526049,35774896:217745
x1,256:35047117,35774896
k1,256:35264861,35774896:217744
x1,256:36702287,35774896
k1,256:36920031,35774896:217744
x1,256:37890293,35774896
k1,256:37890293,35774896:0
)
(1,257:13024788,35774896:0,0,127431
(1,257:13024788,35774896:0,215040,0
g1,257:13680148,35774896
g1,257:38545653,35774896
(1,257:38545653,35774896:655360,215040,0
k1,257:38678767,35774896:133114
x1,257:39201013,35774896
)
k1,257:13024789,35774896:-26176224
)
)
(1,257:13024788,36561328:24865505,455111,127431
x1,257:13388878,36561328
x1,256:13698354,36561328
g1,256:13916807,36561328
x1,256:17344711,36561328
g1,256:17563164,36561328
x1,256:18149348,36561328
g1,256:18367801,36561328
$1,256:18367801,36561328
x1,256:18651412,36561328
(1,256:18651412,36659631:218188,303558,0
x1,256:18836832,36659631
)
$1,256:18869600,36561328
x1,256:19051645,36561328
g1,256:19270098,36561328
x1,256:20580820,36561328
x1,256:20926705,36561328
g1,256:21145158,36561328
x1,256:21585706,36561328
g1,256:21804159,36561328
x1,256:22714383,36561328
g1,256:22932836,36561328
x1,256:23296926,36561328
x1,256:24866154,36561328
x1,256:25139220,36561328
g1,256:25357673,36561328
x1,256:26617424,36561328
g1,256:26835877,36561328
x1,256:29934280,36561328
g1,256:30225551,36561328
x1,256:32517494,36561328
g1,256:32735947,36561328
x1,256:33282082,36561328
g1,256:33500535,36561328
x1,256:34560036,36561328
g1,256:34778489,36561328
x1,256:35251805,36561328
x1,256:36345895,36561328
g1,256:36564348,36561328
x1,256:36892029,36561328
k1,256:37890293,36561328:998264
)
(1,257:13024788,36561328:0,0,127431
(1,257:13024788,36561328:0,215040,0
g1,257:13680148,36561328
g1,257:38545653,36561328
(1,257:38545653,36561328:655360,215040,0
k1,257:38678767,36561328:133114
x1,257:39201013,36561328
)
k1,257:13024789,36561328:-26176224
)
)
(1,257:13024788,37347760:24865505,491520,163840
x1,257:15538829,37347760
g1,256:15757282,37347760
x1,256:16889600,37347760
g1,256:17108053,37347760
x1,256:17362916,37347760
$1,256:17362916,37347760
x1,256:17704022,37347760
(1,256:17704022,37446063:218188,303558,0
x1,256:17889442,37446063
)
$1,256:17922210,37347760
x1,256:18177073,37347760
g1,256:18395526,37347760
x1,256:18836074,37347760
g1,256:19054527,37347760
x1,256:20765749,37347760
g1,256:20984202,37347760
x1,256:21566746,37347760
g1,256:21785199,37347760
x1,256:22695423,37347760
g1,256:22913876,37347760
x1,256:24046194,37347760
g1,256:24264647,37347760
x1,256:26613027,37347760
g1,256:26831480,37347760
x1,256:27414024,37347760
g1,256:27632477,37347760
x1,256:29380108,37347760
g1,256:29598561,37347760
x1,256:30508785,37347760
g1,256:30727238,37347760
x1,256:33406939,37347760
g1,256:33625392,37347760
x1,256:34171527,37347760
g1,256:34389980,37347760
x1,256:37269928,37347760
k1,256:37890293,37347760:620365
)
(1,257:13024788,37347760:0,0,163840
(1,257:13024788,37347760:0,215040,0
g1,257:13680148,37347760
g1,257:38545653,37347760
(1,257:38545653,37347760:655360,215040,0
k1,257:38678767,37347760:133114
x1,257:39201013,37347760
)
k1,257:13024789,37347760:-26176224
)
)
(1,257:13024788,38134192:24865505,455111,127431
x1,257:13388878,38134192
x1,256:14938079,38134192
g1,256:15229350,38134192
x1,256:17240948,38134192
x1,256:17368379,38134192
g1,256:17586832,38134192
x1,256:18497056,38134192
g1,256:18715509,38134192
x1,256:19847827,38134192
g1,256:20066280,38134192
x1,256:22414660,38134192
g1,256:22633113,38134192
x1,256:23073661,38134192
g1,256:23292114,38134192
x1,256:25278224,38134192
g1,256:25496677,38134192
x1,256:26082861,38134192
g1,256:26301314,38134192
x1,256:26628995,38134192
g1,256:26847448,38134192
x1,256:29507124,38134192
g1,256:29725577,38134192
x1,256:32439866,38134192
g1,256:32658319,38134192
x1,256:35598342,38134192
g1,256:35816795,38134192
x1,256:36585024,38134192
k1,257:37192111,38134192:698182
k1,257:37890293,38134192:698182
)
(1,260:13024788,38134192:0,0,127431
(1,260:13024788,38134192:0,215040,0
g1,260:13680148,38134192
g1,260:38545653,38134192
(1,260:38545653,38134192:655360,215040,0
k1,260:38678767,38134192:133114
x1,260:39201013,38134192
)
k1,260:13024789,38134192:-26176224
)
)
(1,260:17254911,39377915:20635382,566233,163840
(1,260:17254911,39377915:16405259,566233,163840
h1,260:17254911,39377915:0,0,0
(1,257:17254911,39377915:0,0,0
$1,257:17254911,39377915
(1,257:17254911,38591483:0,0,0
)
$1,257:17254911,39377915
)
x1,257:17723311,39377915
(1,260:17723311,39476218:218188,303558,0
x1,260:17908731,39476218
)
x1,260:18488923,39377915
(1,260:18488923,39476218:218188,303558,0
x1,260:18674343,39476218
)
x1,260:18961974,39377915
g1,260:19144014,39377915
x1,260:19653740,39377915
g1,260:19835780,39377915
x1,260:20119391,39377915
(1,260:20119391,39476218:218188,303558,0
x1,260:20304811,39476218
)
x1,260:20885003,39377915
(1,260:20885003,39476218:218188,303558,0
x1,260:21070423,39476218
)
x1,260:21849575,39377915
g1,260:21995207,39377915
x1,260:22504933,39377915
g1,260:22650565,39377915
x1,260:23168663,39377915
(1,260:23168663,39476218:218188,303558,0
x1,260:23354083,39476218
)
x1,260:24388098,39377915
(1,260:24388098,39107322:294003,295640,0
x1,260:24649333,39107322
)
g1,260:24827733,39377915
x1,260:25337459,39377915
g1,260:25483091,39377915
x1,260:25824197,39377915
(1,260:25824197,39476218:218188,303558,0
x1,260:26009617,39476218
)
x1,260:26334946,39377915
(1,260:26334946,39476218:218188,303558,0
x1,260:26520366,39476218
)
x1,260:27481563,39377915
g1,260:27590787,39377915
x1,260:27816567,39377915
g1,260:27998607,39377915
x1,260:28508333,39377915
g1,260:28690373,39377915
x1,260:29200099,39377915
g1,260:29309323,39377915
x1,260:29819049,39377915
g1,260:29928273,39377915
x1,260:30164931,39377915
g1,260:30346971,39377915
x1,260:30856697,39377915
g1,260:31038737,39377915
x1,260:31548463,39377915
g1,260:31657687,39377915
x1,260:32167413,39377915
g1,260:32276637,39377915
x1,260:32786363,39377915
g1,260:32895587,39377915
(1,260:32895587,39377915:764583,69176,0
x1,260:33077632,39377915
g1,260:33186856,39377915
x1,260:33368901,39377915
g1,260:33478125,39377915
x1,260:33660170,39377915
)
)
(1,260:37052886,39377915:837407,491520,163840
(1,260:37052886,39377915:837407,491520,163840
x1,260:37635430,39377915
x1,260:37890293,39377915
)
)
)
(1,262:13024788,40621638:24865505,455111,127431
x1,262:15063691,40621638
g1,261:15282144,40621638
$1,261:15282144,40621638
x1,261:15623250,40621638
(1,261:15623250,40719941:218188,303558,0
x1,261:15808670,40719941
)
g1,261:16023478,40621638
x1,261:16533204,40621638
g1,261:16715244,40621638
x1,261:17042925,40621638
$1,261:17042925,40621638
x1,261:17224970,40621638
g1,261:17443423,40621638
x1,261:17916739,40621638
x1,261:18189805,40621638
g1,261:18408258,40621638
x1,261:19573345,40621638
g1,261:19791798,40621638
x1,261:20374342,40621638
g1,261:20592795,40621638
x1,261:21503019,40621638
g1,261:21721472,40621638
x1,261:22704514,40621638
x1,261:23032195,40621638
x1,261:23669351,40621638
x1,261:25289551,40621638
g1,261:25508004,40621638
x1,261:26640322,40621638
g1,261:26858775,40621638
x1,261:29389200,40621638
g1,261:29680471,40621638
x1,261:30809148,40621638
g1,261:31027601,40621638
x1,261:32412961,40621638
g1,261:32631414,40621638
x1,261:33159345,40621638
g1,261:33377798,40621638
x1,261:33705479,40621638
g1,261:33923932,40621638
x1,261:34579294,40621638
x1,261:34925180,40621638
x1,261:35307475,40621638
g1,261:35525928,40621638
x1,261:36072063,40621638
g1,261:36290516,40621638
x1,261:36618197,40621638
k1,261:37890293,40621638:1272096
)
(1,262:13024788,40621638:0,0,127431
(1,262:13024788,40621638:0,215040,0
g1,262:13680148,40621638
g1,262:38545653,40621638
(1,262:38545653,40621638:655360,215040,0
k1,262:38678767,40621638:133114
x1,262:39201013,40621638
)
k1,262:13024789,40621638:-26176224
)
)
(1,262:13024788,41408070:24865505,455111,127431
x1,262:14501173,41408070
x1,261:15029102,41408070
g1,261:15247555,41408070
x1,261:15688103,41408070
g1,261:15906556,41408070
x1,261:18127503,41408070
g1,261:18345956,41408070
x1,261:18710046,41408070
x1,261:19037727,41408070
g1,261:19256180,41408070
x1,261:20166404,41408070
g1,261:20384857,41408070
x1,261:22332739,41408070
x1,261:23224759,41408070
g1,261:23443212,41408070
x1,261:24828572,41408070
g1,261:25047025,41408070
x1,261:26102886,41408070
g1,261:26321339,41408070
x1,261:27231563,41408070
g1,261:27450016,41408070
x1,261:29088419,41408070
g1,261:29306872,41408070
x1,261:31236549,41408070
x1,261:31473207,41408070
g1,261:31691660,41408070
x1,261:32219591,41408070
g1,261:32438044,41408070
x1,261:32765725,41408070
g1,261:32984178,41408070
x1,261:33639540,41408070
x1,261:33985426,41408070
x1,261:34367721,41408070
k1,261:37890293,41408070:3522572
)
(1,262:13024788,41408070:0,0,127431
(1,262:13024788,41408070:0,215040,0
g1,262:13680148,41408070
g1,262:38545653,41408070
(1,262:38545653,41408070:655360,215040,0
k1,262:38678767,41408070:133114
x1,262:39201013,41408070
)
k1,262:13024789,41408070:-26176224
)
)
(1,262:13024788,42194502:24865505,491520,163840
x1,262:14262694,42194502
x1,261:16958778,42194502
g1,261:17177231,42194502
x1,261:17541321,42194502
x1,261:17869002,42194502
g1,261:18087455,42194502
x1,261:18779226,42194502
g1,261:18997679,42194502
x1,261:20441295,42194502
g1,261:20659748,42194502
x1,261:21205883,42194502
g1,261:21424336,42194502
x1,261:21752017,42194502
g1,261:21970470,42194502
x1,261:23446855,42194502
x1,261:24156829,42194502
g1,261:24448100,42194502
x1,261:25576777,42194502
g1,261:25795230,42194502
x1,261:27142363,42194502
g1,261:27360816,42194502
x1,261:29239520,42194502
g1,261:29457973,42194502
$1,261:29457973,42194502
x1,261:29750534,42194502
x1,261:30520431,42194502
$1,261:30520431,42194502
g1,261:30738884,42194502
x1,261:31794745,42194502
g1,261:32013198,42194502
x1,261:32923422,42194502
g1,261:33141875,42194502
x1,261:34527235,42194502
g1,261:34745688,42194502
$1,261:34745688,42194502
x1,261:35821800,42194502
$1,261:35821800,42194502
g1,261:36040253,42194502
x1,261:36915888,42194502
k1,261:37890293,42194502:974405
)
(1,262:13024788,42194502:0,0,163840
(1,262:13024788,42194502:0,215040,0
g1,262:13680148,42194502
g1,262:38545653,42194502
(1,262:38545653,42194502:655360,215040,0
k1,262:38678767,42194502:133114
x1,262:39201013,42194502
)
k1,262:13024789,42194502:-26176224
)
)
(1,262:13024788,42980934:24865505,455111,127431
x1,262:15901096,42980934
g1,261:16119549,42980934
x1,261:18378727,42980934
g1,261:18597180,42980934
x1,261:19507404,42980934
g1,261:19725857,42980934
x1,261:21983214,42980934
g1,261:22201667,42980934
x1,261:24550047,42980934
g1,261:24768500,42980934
x1,261:25536729,42980934
k1,262:31667964,42980934:6222330
k1,262:37890293,42980934:6222329
)
(1,265:13024788,42980934:0,0,127431
(1,265:13024788,42980934:0,215040,0
g1,265:13680148,42980934
g1,265:38545653,42980934
(1,265:38545653,42980934:655360,215040,0
k1,265:38678767,42980934:133114
x1,265:39201013,42980934
)
k1,265:13024789,42980934:-26176224
)
)
(1,265:20744383,44224657:17145910,491520,163840
(1,265:20744383,44224657:9426316,491520,163840
h1,265:20744383,44224657:0,0,0
(1,262:20744383,44224657:0,0,0
$1,262:20744383,44224657
(1,262:20744383,43438225:0,0,0
)
$1,262:20744383,44224657
)
x1,262:21036944,44224657
k1,265:20744383,44224657:23513
x1,265:21806841,44224657
g1,265:21988881,44224657
x1,265:22498607,44224657
g1,265:22680647,44224657
x1,265:22973208,44224657
(1,265:22973208,44322960:294003,295640,0
x1,265:23234443,44322960
)
x1,265:24013595,44224657
g1,265:24159227,44224657
x1,265:24668953,44224657
g1,265:24814585,44224657
x1,265:25107146,44224657
(1,265:25107146,44322960:294003,295640,0
x1,265:25368381,44322960
)
x1,265:26329578,44224657
g1,265:26438802,44224657
x1,265:26675460,44224657
g1,265:26857500,44224657
x1,265:27367226,44224657
g1,265:27549266,44224657
x1,265:28058992,44224657
g1,265:28168216,44224657
x1,265:28677942,44224657
g1,265:28787166,44224657
x1,265:29296892,44224657
g1,265:29406116,44224657
(1,265:29406116,44224657:764583,69176,0
x1,265:29588161,44224657
g1,265:29697385,44224657
x1,265:29879430,44224657
g1,265:29988654,44224657
x1,265:30170699,44224657
)
)
(1,265:37052886,44224657:837407,491520,163840
(1,265:37052886,44224657:837407,491520,163840
x1,265:37635430,44224657
x1,265:37890293,44224657
)
)
)
(1,269:13024788,44845788:0,0,0
(1,269:13024788,44845788:0,215040,0
g1,269:13680148,44845788
g1,269:38545653,44845788
(1,269:38545653,44845788:655360,215040,0
k1,269:38678767,44845788:133114
x1,269:39201013,44845788
)
k1,269:13024789,44845788:-26176224
)
)
(1,269:20179936,45468380:17710357,491520,163840
(1,269:20179936,45468380:10555210,491520,163840
h1,269:20179936,45468380:0,0,0
(1,266:20179936,45468380:0,0,0
$1,266:20179936,45468380
(1,266:20179936,44681948:0,0,0
)
$1,266:20179936,45468380
)
x1,266:21256048,45468380
g1,269:21438088,45468380
x1,269:21947814,45468380
g1,269:22129854,45468380
x1,269:22450709,45468380
x1,269:23068676,45468380
x1,269:23347052,45468380
g1,269:23529092,45468380
x1,269:24038818,45468380
g1,269:24220858,45468380
x1,269:24567274,45468380
g1,269:24712906,45468380
x1,269:25222632,45468380
g1,269:25368264,45468380
x1,269:25942083,45468380
x1,269:26894025,45468380
g1,269:27003249,45468380
x1,269:27239907,45468380
g1,269:27421947,45468380
x1,269:27931673,45468380
g1,269:28113713,45468380
x1,269:28623439,45468380
g1,269:28732663,45468380
x1,269:29242389,45468380
g1,269:29351613,45468380
x1,269:29861339,45468380
g1,269:29970563,45468380
(1,269:29970563,45468380:764583,69176,0
x1,269:30152608,45468380
g1,269:30261832,45468380
x1,269:30443877,45468380
g1,269:30553101,45468380
x1,269:30735146,45468380
)
)
(1,269:37052886,45468380:837407,491520,163840
(1,269:37052886,45468380:837407,491520,163840
x1,269:37635430,45468380
x1,269:37890293,45468380
)
)
)
]
(1,271:13024788,49020595:24865505,1290439,235932
(1,271:13024788,49020595:24865505,1290439,235932
g1,271:2368143,49020595
(1,271:2368143,49020595:35522150,1290439,235932
[1,271:2368143,49020595:35522150,1290439,235932
(1,271:2368143,49020595:35522150,550500,235932
(1,271:2368143,49020595:0,550500,235932
[1,271:2368143,49020595:35522150,550500,235932
(1,271:2368143,49020595:35522150,550500,235932
h1,271:2368143,49020595:0,0,0
x1,271:3844526,49020595
x1,271:4190411,49020595
g1,271:4408864,49020595
x1,271:5246271,49020595
g1,271:5464724,49020595
x1,271:6775448,49020595
r1,271:6775448,49020595:0,786432,235932
k1,271:22332870,49020595:15557422
k1,271:37890292,49020595:15557422
)
]
k1,271:2368141,49020595:-35522152
)
g1,271:2368143,49020595
[1,271:2368143,49020595:35522150,0,0
(1,271:2368143,49020595:35522150,0,0
k1,271:20129219,49020595:17761076
h1,271:20129219,49020595:0,0,0
g1,271:20129219,49020595
k1,271:37890295,49020595:17761076
)
]
g1,271:37890293,49020595
(1,271:37890293,49020595:0,550500,235932
k1,271:2368141,49020595:-35522152
[1,271:2368141,49020595:35522150,550500,235932
(1,271:2368141,49020595:35522150,550500,235932
k1,271:36595949,49020595:34227808
h1,271:36579565,49020595:0,0,0
x1,271:37234927,49020595
x1,271:37890289,49020595
r1,271:37890289,49020595:0,786432,235932
g1,271:37890289,49020595
g1,271:37890289,49020595
)
]
)
)
]
)
g1,271:37890293,49020595
)
)
]
]
]
!59542
}3
!10
{4
[1,316:4736286,49020595:33154007,44284309,235932
[1,316:4736286,4736286:0,0,0
(1,316:4736286,1535259:0,0,0
k1,316:4736286,1535259:-8222721
)
]
[1,316:4736286,49020595:33154007,44284309,235932
[1,316:13024788,49020595:24865505,47419555,235932
[1,316:13024788,2387472:24865505,786432,0
(1,316:13024788,2387472:24865505,0,0
(1,316:13024788,2387472:24865505,0,0
g1,316:2368143,2387472
(1,316:2368143,2387472:35522150,0,0
[1,316:2368143,2387472:35522150,0,0
(1,316:2368143,2387472:35522150,0,0
(1,316:2368143,2387472:0,0,0
[1,316:2368143,2387472:35522150,0,0
(1,316:2368143,2387472:35522150,0,0
h1,316:2368143,2387472:0,0,0
k1,316:20129219,2387472:17761076
k1,316:37890295,2387472:17761076
)
]
k1,316:2368141,2387472:-35522152
)
g1,316:2368143,2387472
[1,316:2368143,2387472:35522150,0,0
(1,316:2368143,2387472:35522150,0,0
k1,316:20129219,2387472:17761076
h1,316:20129219,2387472:0,0,0
g1,316:20129219,2387472
k1,316:37890295,2387472:17761076
)
]
g1,316:37890293,2387472
(1,316:37890293,2387472:0,0,0
k1,316:2368141,2387472:-35522152
[1,316:2368141,2387472:35522150,0,0
(1,316:2368141,2387472:35522150,0,0
k1,316:37890293,2387472:35522152
h1,316:37890293,2387472:0,0,0
g1,316:37890293,2387472
g1,316:37890293,2387472
)
]
)
)
]
)
g1,316:37890293,2387472
)
)
]
[1,316:13024788,45468380:24865505,41442508,0
(1,271:13024788,4681232:24865505,491520,163840
x1,271:14859871,4681232
g1,270:15078324,4681232
$1,270:15078324,4681232
x1,270:15424740,4681232
$1,270:15424740,4681232
g1,270:15643193,4681232
x1,270:16699054,4681232
g1,270:16917507,4681232
$1,270:16917507,4681232
x1,270:17198765,4681232
$1,270:17198765,4681232
g1,270:17417218,4681232
x1,270:18292853,4681232
g1,270:18511306,4681232
x1,270:18875396,4681232
x1,270:20444624,4681232
x1,270:20717690,4681232
g1,270:20936143,4681232
x1,270:23124322,4681232
x1,270:23801528,4681232
g1,270:24092799,4681232
x1,270:26989132,4681232
g1,270:27207585,4681232
x1,270:27790129,4681232
g1,270:28008582,4681232
x1,270:28982522,4681232
g1,270:29273793,4681232
(1,270:29273793,4681232:837407,491520,163840
x1,270:29528656,4681232
x1,270:29856337,4681232
x1,270:30111200,4681232
)
x1,270:30293245,4681232
g1,270:30511698,4681232
x1,270:31421922,4681232
g1,270:31640375,4681232
x1,270:34116186,4681232
g1,270:34334639,4681232
x1,270:36302544,4681232
k1,270:37890293,4681232:1587749
)
(1,271:13024788,4681232:0,0,163840
(1,271:13024788,4681232:0,215040,0
g1,271:13680148,4681232
g1,271:38545653,4681232
(1,271:38545653,4681232:655360,215040,0
k1,271:38678767,4681232:133114
x1,271:39201013,4681232
)
k1,271:13024789,4681232:-26176224
)
)
(1,271:13024788,5467664:24865505,455111,127431
x1,271:15342219,5467664
g1,270:15560672,5467664
x1,270:16001220,5467664
g1,270:16219673,5467664
x1,270:16547354,5467664
g1,270:16765807,5467664
x1,270:18369622,5467664
g1,270:18588075,5467664
x1,270:20936455,5467664
g1,270:21154908,5467664
x1,270:21682839,5467664
g1,270:21901292,5467664
x1,270:22811516,5467664
g1,270:23029969,5467664
x1,270:24377102,5467664
g1,270:24595555,5467664
x1,270:26474259,5467664
x1,270:26601690,5467664
g1,270:26892961,5467664
x1,270:27493709,5467664
g1,270:27712162,5467664
x1,270:28622386,5467664
g1,270:28840839,5467664
x1,270:30370016,5467664
x1,270:31899194,5467664
x1,270:32172260,5467664
g1,270:32390713,5467664
x1,270:33867098,5467664
x1,270:34577072,5467664
g1,270:34795525,5467664
x1,270:35705748,5467664
x1,270:36051633,5467664
g1,270:36270086,5467664
x1,270:37455199,5467664
k1,270:37890293,5467664:435094
)
(1,271:13024788,5467664:0,0,127431
(1,271:13024788,5467664:0,215040,0
g1,271:13680148,5467664
g1,271:38545653,5467664
(1,271:38545653,5467664:655360,215040,0
k1,271:38678767,5467664:133114
x1,271:39201013,5467664
)
k1,271:13024789,5467664:-26176224
)
)
(1,271:13024788,6254096:24865505,455111,127431
x1,271:13570923,6254096
x1,270:15085535,6254096
g1,270:15303988,6254096
x1,270:15886532,6254096
g1,270:16104985,6254096
x1,270:18817454,6254096
g1,270:19035907,6254096
x1,270:19731318,6254096
g1,270:19949771,6254096
x1,270:21717428,6254096
g1,270:22008699,6254096
x1,270:22500220,6254096
g1,270:22718673,6254096
x1,270:24344334,6254096
g1,270:24562787,6254096
x1,270:26148399,6254096
g1,270:26366852,6254096
x1,270:26807400,6254096
g1,270:27025853,6254096
x1,270:27353534,6254096
g1,270:27571987,6254096
x1,270:28737074,6254096
x1,270:31085454,6254096
g1,270:31303907,6254096
x1,270:31831838,6254096
g1,270:32050291,6254096
x1,270:32745702,6254096
g1,270:32964155,6254096
x1,270:34966648,6254096
g1,270:35185101,6254096
x1,270:36240962,6254096
g1,270:36459415,6254096
x1,270:37369639,6254096
k1,270:37890293,6254096:520654
)
(1,271:13024788,6254096:0,0,127431
(1,271:13024788,6254096:0,215040,0
g1,271:13680148,6254096
g1,271:38545653,6254096
(1,271:38545653,6254096:655360,215040,0
k1,271:38678767,6254096:133114
x1,271:39201013,6254096
)
k1,271:13024789,6254096:-26176224
)
)
(1,271:13024788,7040528:24865505,455111,127431
x1,271:14157106,7040528
g1,270:14375559,7040528
x1,270:16905984,7040528
g1,270:17197255,7040528
x1,270:18325932,7040528
g1,270:18544385,7040528
x1,270:20129997,7040528
g1,270:20348450,7040528
x1,270:20876381,7040528
g1,270:21094834,7040528
x1,270:22005057,7040528
x1,270:22350942,7040528
g1,270:22569395,7040528
x1,270:23754508,7040528
g1,270:23972961,7040528
x1,270:24413509,7040528
g1,270:24631962,7040528
x1,270:27353530,7040528
g1,270:27571983,7040528
x1,270:27936073,7040528
x1,270:28263754,7040528
x1,270:28391185,7040528
k1,271:33095192,7040528:4795102
k1,271:37890293,7040528:4795101
)
(1,274:13024788,7040528:0,0,127431
(1,274:13024788,7040528:0,215040,0
g1,274:13680148,7040528
g1,274:38545653,7040528
(1,274:38545653,7040528:655360,215040,0
k1,274:38678767,7040528:133114
x1,274:39201013,7040528
)
k1,274:13024789,7040528:-26176224
)
)
(1,274:16062390,8356243:21827903,566233,163840
(1,274:16062390,8356243:18790301,566233,163840
h1,274:16062390,8356243:0,0,0
(1,271:16062390,8356243:0,0,0
$1,271:16062390,8356243
(1,271:16062390,7569811:0,0,0
)
$1,271:16062390,8356243
)
x1,271:16435963,8356243
(1,274:16435963,8454546:218188,303558,0
x1,274:16621383,8454546
)
x1,274:17201575,8356243
(1,274:17201575,8454546:294003,295640,0
x1,274:17462810,8454546
)
x1,274:17677623,8356243
g1,274:17786847,8356243
x1,274:18079408,8356243
(1,274:18079408,8454546:294003,295640,0
x1,274:18340643,8454546
)
x1,274:18628274,8356243
g1,274:18810314,8356243
x1,274:19320040,8356243
g1,274:19502080,8356243
x1,274:19794641,8356243
(1,274:19794641,8454546:218188,303558,0
x1,274:19980061,8454546
)
x1,274:20342557,8356243
g1,274:20488189,8356243
x1,274:20997915,8356243
g1,274:21143547,8356243
x1,274:21611947,8356243
(1,274:21611947,8454546:218188,303558,0
x1,274:21797367,8454546
)
x1,274:22377559,8356243
(1,274:22377559,8454546:218188,303558,0
x1,274:22562979,8454546
)
x1,274:22850610,8356243
g1,274:23032650,8356243
x1,274:23542376,8356243
g1,274:23724416,8356243
x1,274:24016977,8356243
(1,274:24016977,8454546:218188,303558,0
x1,274:24202397,8454546
)
x1,274:24836444,8356243
g1,274:24982076,8356243
x1,274:25491802,8356243
g1,274:25637434,8356243
x1,274:26211253,8356243
x1,274:26489629,8356243
g1,274:26635261,8356243
x1,274:27144987,8356243
g1,274:27290619,8356243
x1,274:27574230,8356243
(1,274:27574230,8454546:218188,303558,0
x1,274:27759650,8454546
)
x1,274:28339842,8356243
(1,274:28339842,8454546:218188,303558,0
x1,274:28525262,8454546
)
g1,274:28703662,8356243
x1,274:29213388,8356243
g1,274:29359020,8356243
x1,274:29877118,8356243
(1,274:29877118,8454546:218188,303558,0
x1,274:30062538,8454546
)
x1,274:30350169,8356243
(1,274:30350169,8085650:294003,295640,0
x1,274:30611404,8085650
)
g1,274:30789804,8356243
x1,274:31299530,8356243
g1,274:31445162,8356243
x1,274:31786268,8356243
(1,274:31786268,8454546:218188,303558,0
x1,274:31971688,8454546
)
x1,274:32297017,8356243
(1,274:32297017,8454546:218188,303558,0
x1,274:32482437,8454546
)
x1,274:32697250,8356243
g1,274:32806474,8356243
x1,274:33032254,8356243
g1,274:33214294,8356243
x1,274:33724020,8356243
g1,274:33906060,8356243
x1,274:34415786,8356243
g1,274:34525010,8356243
x1,274:34852691,8356243
)
(1,274:37052886,8356243:837407,491520,163840
(1,274:37052886,8356243:837407,491520,163840
x1,274:37635430,8356243
x1,274:37890293,8356243
)
)
)
(1,276:13024788,9671958:24865505,455111,127431
x1,276:13625536,9671958
g1,275:13843989,9671958
x1,275:15340397,9671958
g1,275:15558850,9671958
x1,275:16141394,9671958
g1,275:16359847,9671958
x1,275:19072316,9671958
g1,275:19290769,9671958
x1,275:20200993,9671958
g1,275:20419446,9671958
x1,275:22187103,9671958
g1,275:22405556,9671958
x1,275:23315780,9671958
g1,275:23534233,9671958
x1,275:24977849,9671958
g1,275:25196302,9671958
x1,275:25742437,9671958
x1,275:26601688,9671958
g1,275:26820141,9671958
x1,275:28567770,9671958
g1,275:28786223,9671958
x1,275:29696447,9671958
g1,275:29914900,9671958
x1,275:31844577,9671958
x1,275:32081235,9671958
g1,275:32299688,9671958
x1,275:32827619,9671958
g1,275:33046072,9671958
x1,275:33994526,9671958
x1,275:36160861,9671958
g1,275:36379314,9671958
x1,275:37580811,9671958
k1,275:37890293,9671958:327177
)
(1,276:13024788,9671958:0,0,127431
(1,276:13024788,9671958:0,215040,0
g1,276:13680148,9671958
g1,276:38545653,9671958
(1,276:38545653,9671958:655360,215040,0
k1,276:38678767,9671958:133114
x1,276:39201013,9671958
)
k1,276:13024789,9671958:-26176224
)
)
(1,276:13024788,10458390:24865505,491520,163840
x1,276:14419906,10458390
k1,275:14631500,10458390:211594
x1,275:15202393,10458390
k1,275:15413987,10458390:211594
x1,275:16306007,10458390
k1,275:16517601,10458390:211594
x1,275:17877039,10458390
k1,275:18088632,10458390:211593
x1,275:19820935,10458390
k1,275:20109920,10458390:288985
x1,275:20930578,10458390
x1,275:21700918,10458390
k1,275:21913884,10458390:212966
x1,275:22805904,10458390
k1,275:23017498,10458390:211594
x1,275:24428673,10458390
x1,275:25480529,10458390
x1,275:25747770,10458390
k1,275:25959363,10458390:211593
x1,275:26476735,10458390
k1,275:26688329,10458390:211594
x1,275:27642790,10458390
k1,275:27931775,10458390:288985
(1,275:27931775,10458390:837407,491520,163840
x1,275:28186638,10458390
x1,275:28514319,10458390
x1,275:28769182,10458390
)
x1,275:28947586,10458390
k1,275:29160552,10458390:212966
x1,275:31838394,10458390
k1,275:32049988,10458390:211594
x1,275:32620881,10458390
k1,275:32832474,10458390:211593
$1,275:32832474,10458390
x1,275:33125035,10458390
(1,275:33125035,10556693:218188,303558,0
x1,275:33310455,10556693
)
$1,275:33343223,10458390
k1,275:33554817,10458390:211594
x1,275:33986554,10458390
k1,275:34198148,10458390:211594
x1,275:37016930,10458390
k1,275:37228524,10458390:211594
x1,275:37981388,10458390
k1,276:37890293,10458390:0
k1,276:37890293,10458390:0
)
(1,279:13024788,10458390:0,0,163840
(1,279:13024788,10458390:0,215040,0
g1,279:13680148,10458390
g1,279:38545653,10458390
(1,279:38545653,10458390:655360,215040,0
k1,279:38678767,10458390:133114
x1,279:39201013,10458390
)
k1,279:13024789,10458390:-26176224
)
)
(1,279:16806496,12151925:21083797,934876,576976
(1,279:16806496,12151925:17302089,934876,576976
h1,279:16806496,12151925:0,0,0
(1,276:16806496,12151925:0,0,0
$1,276:16806496,12151925
(1,276:16806496,11365493:0,0,0
)
$1,276:16806496,12151925
)
(1,279:16806496,12151925:2697530,934876,576976
(1,279:16806496,12151925:2697530,934876,576976
(1,279:16806496,12151925:2697530,934876,576976
h1,279:16806496,12151925:78643,0,0
[1,279:16885139,12151925:2540244,934876,576976
(1,279:16885139,11708569:2540244,491520,163840
x1,279:17233072,11708569
(1,279:17233072,11806872:218188,303558,0
x1,279:17418492,11806872
)
x1,279:17998684,11708569
(1,279:17998684,11806872:294003,295640,0
x1,279:18259919,11806872
)
x1,279:18474732,11708569
g1,279:18583956,11708569
x1,279:18876517,11708569
(1,279:18876517,11806872:294003,295640,0
x1,279:19137752,11806872
)
x1,279:19425383,11708569
)
(1,279:16885139,12601469:2540244,455111,127431
k1,279:17707716,12601469:822577
x1,279:18055649,12601469
x1,279:18384618,12601469
(1,279:18384618,12699772:218188,303558,0
x1,279:18570038,12699772
)
k1,279:19425383,12601469:822577
)
]
h1,279:19425383,12151925:78643,0,0
)
)
)
g1,279:19686066,12151925
x1,279:20195792,12151925
g1,279:20377832,12151925
x1,279:20724248,12151925
g1,279:20869880,12151925
x1,279:21379606,12151925
g1,279:21525238,12151925
x1,279:22681601,12151925
(1,279:22681601,12250228:218188,303558,0
x1,279:22867021,12250228
)
g1,279:23045421,12151925
x1,279:23555147,12151925
g1,279:23700779,12151925
x1,279:23993340,12151925
(1,279:23993340,12250228:276140,303558,89201
x1,279:24210203,12250228
)
x1,279:24524343,12151925
g1,279:24669975,12151925
x1,279:25179701,12151925
g1,279:25325333,12151925
x1,279:25936625,12151925
(1,279:25936625,12250228:218188,303558,0
x1,279:26122045,12250228
)
x1,279:26927774,12151925
(1,279:26927774,12250228:218188,303558,0
x1,279:27113194,12250228
)
g1,279:27291594,12151925
x1,279:27801320,12151925
g1,279:27946952,12151925
x1,279:28239513,12151925
(1,279:28239513,12250228:218188,303558,0
x1,279:28424933,12250228
)
x1,279:28712564,12151925
g1,279:28858196,12151925
x1,279:29367922,12151925
g1,279:29513554,12151925
x1,279:29854660,12151925
(1,279:29854660,12250228:218188,303558,0
x1,279:30040080,12250228
)
x1,279:30254893,12151925
g1,279:30364117,12151925
x1,279:30589897,12151925
g1,279:30771937,12151925
x1,279:31281663,12151925
g1,279:31463703,12151925
x1,279:31973429,12151925
g1,279:32082653,12151925
x1,279:32592379,12151925
g1,279:32701603,12151925
x1,279:32927383,12151925
g1,279:33109423,12151925
x1,279:33619149,12151925
g1,279:33801189,12151925
x1,279:34071070,12151925
)
(1,279:37052886,12151925:837407,491520,163840
(1,279:37052886,12151925:837407,491520,163840
x1,279:37635430,12151925
x1,279:37890293,12151925
)
)
)
(1,281:13024788,13815240:24865505,491520,163840
x1,281:13613521,13815240
k1,280:13820120,13815240:206599
x1,280:14712140,13815240
k1,280:14918738,13815240:206598
x1,280:16114045,13815240
x1,280:17416029,13815240
k1,280:17622628,13815240:206599
x1,280:18946385,13815240
k1,280:19155355,13815240:208970
x1,280:20047375,13815240
k1,280:20253973,13815240:206598
x1,280:22507214,13815240
x1,280:22738775,13815240
k1,280:22945374,13815240:206599
x1,280:25353827,13815240
k1,280:25560426,13815240:206599
x1,280:27986720,13815240
k1,280:28193318,13815240:206598
x1,280:29497451,13815240
k1,280:29704050,13815240:206599
x1,280:30658511,13815240
k1,280:30945831,13815240:287320
(1,280:30945831,13815240:837407,491520,163840
x1,280:31200694,13815240
x1,280:31528375,13815240
x1,280:31783238,13815240
)
k1,280:31989836,13815240:206598
x1,280:33813124,13815240
k1,280:34019723,13815240:206599
x1,280:34376531,13815240
x1,280:34680182,13815240
k1,280:34886781,13815240:206599
x1,280:35675326,13815240
k1,280:35881924,13815240:206598
x1,280:36452817,13815240
k1,280:36659416,13815240:206599
x1,280:37981388,13815240
k1,280:37890293,13815240:0
)
(1,281:13024788,13815240:0,0,163840
(1,281:13024788,13815240:0,215040,0
g1,281:13680148,13815240
g1,281:38545653,13815240
(1,281:38545653,13815240:655360,215040,0
k1,281:38678767,13815240:133114
x1,281:39201013,13815240
)
k1,281:13024789,13815240:-26176224
)
)
(1,281:13024788,14979492:24865505,934876,576976
x1,281:14044239,14979492
g1,280:14262692,14979492
$1,280:14262692,14979492
(1,280:14262692,14979492:2697530,934876,576976
(1,280:14262692,14979492:2697530,934876,576976
(1,280:14262692,14979492:2697530,934876,576976
h1,280:14262692,14979492:78643,0,0
[1,280:14341335,14979492:2540244,934876,576976
(1,280:14341335,14536136:2540244,491520,163840
x1,280:14689268,14536136
(1,280:14689268,14634439:218188,303558,0
x1,280:14874688,14634439
)
x1,280:15454880,14536136
(1,280:15454880,14634439:294003,295640,0
x1,280:15716115,14634439
)
x1,280:15930928,14536136
g1,280:16040152,14536136
x1,280:16332713,14536136
(1,280:16332713,14634439:294003,295640,0
x1,280:16593948,14634439
)
x1,280:16881579,14536136
)
(1,280:14341335,15429036:2540244,455111,127431
k1,280:15163912,15429036:822577
x1,280:15511845,15429036
x1,280:15840814,15429036
(1,280:15840814,15527339:218188,303558,0
x1,280:16026234,15527339
)
k1,280:16881579,15429036:822577
)
]
h1,280:16881579,14979492:78643,0,0
)
)
)
g1,280:17142262,14979492
x1,280:17651988,14979492
g1,280:17834028,14979492
x1,280:18161709,14979492
$1,280:18161709,14979492
x1,280:18343754,14979492
g1,280:18562207,14979492
x1,280:19618068,14979492
g1,280:19836521,14979492
x1,280:20932431,14979492
g1,280:21150884,14979492
x1,280:21478565,14979492
g1,280:21697018,14979492
x1,280:22501655,14979492
g1,280:22720108,14979492
x1,280:23248039,14979492
g1,280:23466492,14979492
x1,280:26182601,14979492
g1,280:26401054,14979492
x1,280:28261553,14979492
g1,280:28480006,14979492
x1,280:28844096,14979492
x1,280:29153572,14979492
g1,280:29372025,14979492
x1,280:30486140,14979492
x1,280:31123296,14979492
g1,280:31341749,14979492
x1,280:32328432,14979492
x1,280:35572472,14979492
x1,280:35699903,14979492
g1,280:35918356,14979492
x1,280:37119853,14979492
g1,280:37338306,14979492
x1,280:37960899,14979492
k1,281:37880049,14979492:10245
k1,281:37890293,14979492:10244
)
(1,284:13024788,14979492:0,0,576976
(1,284:13024788,14979492:0,215040,0
g1,284:13680148,14979492
g1,284:38545653,14979492
(1,284:38545653,14979492:655360,215040,0
k1,284:38678767,14979492:133114
x1,284:39201013,14979492
)
k1,284:13024789,14979492:-26176224
)
)
(1,284:17991421,16642807:19898872,491520,187504
(1,284:17991421,16642807:14932240,491520,187504
h1,284:17991421,16642807:0,0,0
(1,281:17991421,16642807:0,0,0
$1,281:17991421,16642807
(1,281:17991421,15856375:0,0,0
)
$1,281:17991421,16642807
)
x1,281:18337837,16642807
g1,284:18483469,16642807
x1,284:18993195,16642807
g1,284:19138827,16642807
x1,284:20295190,16642807
(1,284:20295190,16741110:218188,303558,0
x1,284:20480610,16741110
)
g1,284:20659010,16642807
x1,284:21168736,16642807
g1,284:21314368,16642807
x1,284:21606929,16642807
(1,284:21606929,16741110:276140,303558,89201
x1,284:21823792,16741110
)
x1,284:22137932,16642807
g1,284:22283564,16642807
x1,284:22793290,16642807
g1,284:22938922,16642807
x1,284:23550214,16642807
(1,284:23550214,16741110:218188,303558,0
x1,284:23735634,16741110
)
x1,284:24541363,16642807
(1,284:24541363,16741110:218188,303558,0
x1,284:24726783,16741110
)
g1,284:24905183,16642807
x1,284:25414909,16642807
g1,284:25560541,16642807
x1,284:25853102,16642807
(1,284:25853102,16741110:218188,303558,0
x1,284:26038522,16741110
)
x1,284:26326153,16642807
g1,284:26471785,16642807
x1,284:26981511,16642807
g1,284:27127143,16642807
x1,284:27468249,16642807
(1,284:27468249,16741110:218188,303558,0
x1,284:27653669,16741110
)
g1,284:27868477,16642807
x1,284:28378203,16642807
g1,284:28560243,16642807
x1,284:29069969,16642807
g1,284:29179193,16642807
x1,284:29404973,16642807
g1,284:29587013,16642807
x1,284:30096739,16642807
g1,284:30278779,16642807
x1,284:30788505,16642807
g1,284:30897729,16642807
x1,284:31407455,16642807
g1,284:31516679,16642807
x1,284:31742459,16642807
g1,284:31924499,16642807
x1,284:32434225,16642807
g1,284:32616265,16642807
x1,284:32886146,16642807
)
(1,284:37052886,16642807:837407,491520,163840
(1,284:37052886,16642807:837407,491520,163840
x1,284:37635430,16642807
x1,284:37890293,16642807
)
)
)
(1,286:13024788,17958521:24865505,491520,163840
x1,286:14129872,17958521
g1,285:14348325,17958521
x1,285:16609323,17958521
g1,285:16827776,17958521
x1,285:17355707,17958521
g1,285:17574160,17958521
x1,285:18548100,17958521
g1,285:18839371,17958521
(1,285:18839371,17958521:837407,491520,163840
x1,285:19094234,17958521
x1,285:19421915,17958521
x1,285:19676778,17958521
)
g1,285:19895231,17958521
x1,285:21761189,17958521
g1,285:21979642,17958521
x1,285:22525777,17958521
g1,285:22744230,17958521
x1,285:23071911,17958521
g1,285:23290364,17958521
x1,285:24238818,17958521
x1,285:26405153,17958521
g1,285:26623606,17958521
x1,285:28553283,17958521
x1,285:28789941,17958521
g1,285:29008394,17958521
x1,285:29793008,17958521
g1,285:30011461,17958521
x1,285:30921684,17958521
x1,285:31267569,17958521
g1,285:31486022,17958521
x1,285:32013953,17958521
g1,285:32232406,17958521
x1,285:33142630,17958521
g1,285:33361083,17958521
x1,285:34804699,17958521
g1,285:35023152,17958521
x1,285:37744720,17958521
k1,285:37890293,17958521:145573
)
(1,286:13024788,17958521:0,0,163840
(1,286:13024788,17958521:0,215040,0
g1,286:13680148,17958521
g1,286:38545653,17958521
(1,286:38545653,17958521:655360,215040,0
k1,286:38678767,17958521:133114
x1,286:39201013,17958521
)
k1,286:13024789,17958521:-26176224
)
)
(1,286:13024788,18744953:24865505,455111,127431
x1,286:13388878,18744953
x1,285:13716559,18744953
x1,285:13843990,18744953
k1,286:25821594,18744953:12068699
k1,286:37890293,18744953:12068699
)
(1,292:13024788,18744953:0,0,127431
(1,292:13024788,18744953:0,215040,0
g1,292:13680148,18744953
g1,292:38545653,18744953
(1,292:38545653,18744953:655360,215040,0
k1,292:38678767,18744953:133114
x1,292:39201013,18744953
)
k1,292:13024789,18744953:-26176224
)
)
(1,292:15937277,20781093:21953016,1843173,1515493
(1,292:15937277,20781093:19040527,1843173,1515493
h1,292:15937277,20781093:0,0,0
(1,286:15937277,20781093:0,0,0
$1,286:15937277,20781093
(1,286:15937277,19994661:0,0,0
)
$1,286:15937277,20781093
)
h1,288:15937277,20781093:0,0,0
[1,291:15937277,20781093:19040527,1843173,1515493
(1,289:15937277,19872796:19040527,934876,613385
g1,289:15937277,19872796
(1,289:15937277,19872796:0,934876,613385
g1,289:15937277,19872796
(1,288:15937277,19872796:0,550500,235932
[1,288:15937277,19872796:0,550500,235932
(1,203:15937277,19872796:0,550500,235932
r1,316:15937277,19872796:0,786432,235932
)
]
)
$1,289:15937277,19872796
h1,289:15937277,19872796:0,0,0
$1,289:15937277,19872796
)
g1,289:15937277,19872796
(1,289:15937277,19872796:19040527,934876,613385
$1,289:15937277,19872796
(1,289:15937277,19872796:19040527,934876,613385
h1,289:15937277,19872796:0,0,0
x1,289:16229838,19872796
(1,289:16229838,19971099:294003,295640,0
x1,289:16491073,19971099
)
g1,289:16705881,19872796
x1,289:17215607,19872796
g1,289:17397647,19872796
(1,289:17397647,19872796:17398112,934876,613385
(1,289:17397647,19872796:17398112,934876,613385
(1,289:17397647,19872796:17398112,934876,613385
h1,289:17397647,19872796:78643,0,0
[1,289:17476290,19872796:17240826,934876,613385
(1,289:17476290,19429440:17240826,491520,163840
x1,289:18358827,19429440
g1,289:18504459,19429440
x1,289:19014185,19429440
g1,289:19159817,19429440
x1,289:19771109,19429440
(1,289:19771109,19527743:294003,295640,0
x1,289:20032344,19527743
)
x1,289:20319975,19429440
g1,289:20465607,19429440
x1,289:20975333,19429440
g1,289:21120965,19429440
x1,289:22268378,19429440
(1,289:22268378,19527743:294003,295640,0
x1,289:22529613,19527743
)
x1,289:23080479,19429440
(1,289:23080479,19527743:294003,295640,0
x1,289:23341714,19527743
)
g1,289:23520114,19429440
x1,289:24029840,19429440
g1,289:24175472,19429440
x1,289:24786764,19429440
(1,289:24786764,19527743:294003,295640,0
x1,289:25047999,19527743
)
x1,289:25598865,19429440
(1,289:25598865,19527743:294003,295640,0
x1,289:25860100,19527743
)
g1,289:26038500,19429440
x1,289:26548226,19429440
g1,289:26693858,19429440
x1,289:27362645,19429440
(1,289:27362645,19527743:294003,295640,0
x1,289:27623880,19527743
)
g1,289:27802280,19429440
x1,289:28312006,19429440
g1,289:28457638,19429440
x1,289:28798744,19429440
(1,289:28798744,19527743:294003,295640,0
x1,289:29059979,19527743
)
x1,289:29347610,19429440
g1,289:29493242,19429440
x1,289:30002968,19429440
g1,289:30148600,19429440
x1,289:30759892,19429440
(1,289:30759892,19527743:294003,295640,0
x1,289:31021127,19527743
)
x1,289:31649864,19429440
(1,289:31649864,19527743:294003,295640,0
x1,289:31911099,19527743
)
g1,289:32089499,19429440
x1,289:32599225,19429440
g1,289:32744857,19429440
x1,289:33356149,19429440
(1,289:33356149,19527743:294003,295640,0
x1,289:33617384,19527743
)
x1,289:34168250,19429440
(1,289:34168250,19527743:294003,295640,0
x1,289:34429485,19527743
)
x1,289:34717116,19429440
)
(1,289:17476290,20322340:17240826,491520,163840
k1,289:22565346,20322340:5089056
x1,289:23174285,20322340
(1,289:23174285,20133014:294003,295640,0
x1,289:23435520,20133014
)
g1,289:23613920,20322340
x1,289:24123646,20322340
g1,289:24269278,20322340
x1,289:25416691,20322340
(1,289:25416691,20420643:294003,295640,0
x1,289:25677926,20420643
)
g1,289:25856326,20322340
x1,289:26366052,20322340
g1,289:26511684,20322340
x1,289:26795295,20322340
(1,289:26795295,20420643:294003,295640,0
x1,289:27056530,20420643
)
x1,289:27344161,20322340
g1,289:27489793,20322340
x1,289:27999519,20322340
g1,289:28145151,20322340
x1,289:28756443,20322340
(1,289:28756443,20420643:294003,295640,0
x1,289:29017678,20420643
)
x1,289:29334057,20322340
(1,289:29334057,20420643:294003,295640,0
x1,289:29595292,20420643
)
k1,289:34717116,20322340:5089056
)
]
h1,289:34717116,19872796:78643,0,0
)
)
)
x1,289:34977804,19872796
)
$1,289:34977804,19872796
g1,289:34977804,19872796
)
g1,289:35633164,19872796
(1,289:35633164,19872796:-655360,934876,613385
g1,289:35633164,19872796
(1,288:35633164,19872796:0,550500,235932
[1,288:35633164,19872796:0,550500,235932
(1,203:35633164,19872796:0,550500,235932
r1,316:35633164,19872796:0,786432,235932
)
]
)
$1,289:35633164,19872796
(1,289:35633164,19872796:-655360,0,0
)
$1,289:34977804,19872796
)
g1,289:34977804,19872796
)
(1,291:15937277,21683201:19040527,934876,613385
g1,290:15937277,21683201
(1,290:15937277,21683201:0,934876,613385
g1,290:15937277,21683201
(1,288:15937277,21683201:0,550500,235932
[1,288:15937277,21683201:0,550500,235932
(1,203:15937277,21683201:0,550500,235932
r1,316:15937277,21683201:0,786432,235932
)
]
)
$1,290:15937277,21683201
h1,290:15937277,21683201:0,0,0
$1,290:15937277,21683201
)
g1,290:15937277,21683201
(1,291:15937277,21683201:19040527,934876,613385
$1,291:15937277,21683201
(1,291:15937277,21683201:19040527,934876,613385
h1,291:15937277,21683201:0,0,0
x1,291:16229838,21683201
(1,291:16229838,21781504:294003,295640,0
x1,291:16491073,21781504
)
g1,291:16705881,21683201
x1,291:17215607,21683201
g1,291:17397647,21683201
(1,291:17397647,21683201:17398112,934876,613385
(1,291:17397647,21683201:17398112,934876,613385
(1,291:17397647,21683201:17398112,934876,613385
h1,291:17397647,21683201:78643,0,0
[1,291:17476290,21683201:17240826,934876,613385
(1,291:17476290,21239845:17240826,491520,163840
x1,291:18358827,21239845
g1,291:18504459,21239845
x1,291:19014185,21239845
g1,291:19159817,21239845
x1,291:19771109,21239845
(1,291:19771109,21338148:294003,295640,0
x1,291:20032344,21338148
)
x1,291:20319975,21239845
g1,291:20465607,21239845
x1,291:20975333,21239845
g1,291:21120965,21239845
x1,291:22268378,21239845
(1,291:22268378,21338148:294003,295640,0
x1,291:22529613,21338148
)
x1,291:23080479,21239845
(1,291:23080479,21338148:294003,295640,0
x1,291:23341714,21338148
)
g1,291:23520114,21239845
x1,291:24029840,21239845
g1,291:24175472,21239845
x1,291:24786764,21239845
(1,291:24786764,21338148:294003,295640,0
x1,291:25047999,21338148
)
x1,291:25598865,21239845
(1,291:25598865,21338148:294003,295640,0
x1,291:25860100,21338148
)
g1,291:26038500,21239845
x1,291:26548226,21239845
g1,291:26693858,21239845
x1,291:27362645,21239845
(1,291:27362645,21338148:294003,295640,0
x1,291:27623880,21338148
)
g1,291:27802280,21239845
x1,291:28312006,21239845
g1,291:28457638,21239845
x1,291:28798744,21239845
(1,291:28798744,21338148:294003,295640,0
x1,291:29059979,21338148
)
x1,291:29347610,21239845
g1,291:29493242,21239845
x1,291:30002968,21239845
g1,291:30148600,21239845
x1,291:30759892,21239845
(1,291:30759892,21338148:294003,295640,0
x1,291:31021127,21338148
)
x1,291:31649864,21239845
(1,291:31649864,21338148:294003,295640,0
x1,291:31911099,21338148
)
g1,291:32089499,21239845
x1,291:32599225,21239845
g1,291:32744857,21239845
x1,291:33356149,21239845
(1,291:33356149,21338148:294003,295640,0
x1,291:33617384,21338148
)
x1,291:34168250,21239845
(1,291:34168250,21338148:294003,295640,0
x1,291:34429485,21338148
)
x1,291:34717116,21239845
)
(1,291:17476290,22132745:17240826,491520,163840
k1,291:22565346,22132745:5089056
x1,291:23174285,22132745
(1,291:23174285,21943419:294003,295640,0
x1,291:23435520,21943419
)
g1,291:23613920,22132745
x1,291:24123646,22132745
g1,291:24269278,22132745
x1,291:25416691,22132745
(1,291:25416691,22231048:294003,295640,0
x1,291:25677926,22231048
)
g1,291:25856326,22132745
x1,291:26366052,22132745
g1,291:26511684,22132745
x1,291:26795295,22132745
(1,291:26795295,22231048:294003,295640,0
x1,291:27056530,22231048
)
x1,291:27344161,22132745
g1,291:27489793,22132745
x1,291:27999519,22132745
g1,291:28145151,22132745
x1,291:28756443,22132745
(1,291:28756443,22231048:294003,295640,0
x1,291:29017678,22231048
)
x1,291:29334057,22132745
(1,291:29334057,22231048:294003,295640,0
x1,291:29595292,22231048
)
k1,291:34717116,22132745:5089056
)
]
h1,291:34717116,21683201:78643,0,0
)
)
)
x1,291:34977804,21683201
)
$1,291:34977804,21683201
g1,291:34977804,21683201
)
g1,291:35633164,21683201
)
]
)
(1,292:37052886,20781093:837407,491520,163840
(1,292:37052886,20781093:837407,491520,163840
x1,292:37635430,20781093
x1,292:37890293,20781093
)
)
)
(1,295:13024788,23171212:24865505,491520,163840
x1,295:14687943,23171212
g1,293:14906396,23171212
x1,293:16231821,23171212
g1,293:16450274,23171212
x1,293:17356858,23171212
g1,293:17575311,23171212
x1,293:18445631,23171212
x1,293:19297893,23171212
g1,293:19516346,23171212
x1,293:22859824,23171212
g1,293:23078277,23171212
x1,293:24048321,23171212
g1,293:24339592,23171212
(1,293:24339592,23171212:837407,491520,163840
x1,293:24594455,23171212
x1,293:24922136,23171212
x1,293:25176999,23171212
)
g1,293:25395452,23171212
x1,293:26410826,23171212
x1,293:27701874,23171212
g1,293:27920327,23171212
x1,293:28609331,23171212
g1,293:28827784,23171212
x1,293:29734368,23171212
g1,293:29952821,23171212
x1,293:32201150,23171212
g1,293:32419603,23171212
x1,293:33364263,23171212
x1,293:35522007,23171212
g1,293:35740460,23171212
x1,293:37662418,23171212
x1,293:37898057,23171212
k1,293:37890293,23171212:9931
)
(1,295:13024788,23171212:0,0,163840
(1,295:13024788,23171212:0,215040,0
g1,295:13680148,23171212
g1,295:38545653,23171212
(1,295:38545653,23171212:655360,215040,0
k1,295:38678767,23171212:133114
x1,295:39201013,23171212
)
k1,295:13024789,23171212:-26176224
)
)
(1,295:13024788,23957644:24865505,455111,127431
x1,295:13552719,23957644
g1,293:13771172,23957644
x1,293:14681395,23957644
x1,293:15027280,23957644
g1,293:15245733,23957644
x1,293:16612891,23957644
g1,293:16904162,23957644
x1,293:17341070,23957644
g1,293:17559523,23957644
x1,293:18469747,23957644
g1,293:18688200,23957644
x1,293:20872740,23957644
g1,293:21091193,23957644
x1,293:23020870,23957644
x1,293:23516031,23957644
g1,293:23734484,23957644
x1,293:24262415,23957644
g1,293:24480868,23957644
x1,293:27539222,23957644
g1,293:27757675,23957644
x1,293:28706129,23957644
x1,293:30872464,23957644
g1,293:31090917,23957644
x1,293:31966552,23957644
g1,293:32185005,23957644
x1,293:33987251,23957644
g1,293:34205704,23957644
x1,293:35480018,23957644
g1,293:35698471,23957644
x1,293:36608695,23957644
k1,293:37890293,23957644:1281598
)
(1,295:13024788,23957644:0,0,127431
(1,295:13024788,23957644:0,215040,0
g1,295:13680148,23957644
g1,295:38545653,23957644
(1,295:38545653,23957644:655360,215040,0
k1,295:38678767,23957644:133114
x1,295:39201013,23957644
)
k1,295:13024789,23957644:-26176224
)
)
(1,295:13024788,24744076:24865505,491520,163840
x1,295:15198407,24744076
k1,293:15416638,24744076:218231
x1,293:17336668,24744076
x1,293:17572052,24744076
k1,293:17790283,24744076:218231
x1,293:18315575,24744076
k1,293:18533806,24744076:218231
x1,293:19502877,24744076
k1,293:19794074,24744076:291197
(1,293:19794074,24744076:837407,491520,163840
x1,293:20048937,24744076
x1,293:20376618,24744076
x1,293:20631481,24744076
)
k1,293:20849712,24744076:218231
x1,293:21827840,24744076
k1,293:22046071,24744076:218231
x1,293:23136502,24744076
k1,293:23354733,24744076:218231
x1,293:23717003,24744076
x1,293:24025023,24744076
k1,293:24243254,24744076:218231
x1,293:26887824,24744076
k1,293:27179021,24744076:291197
x1,293:27776766,24744076
k1,293:27994997,24744076:218231
x1,293:28900671,24744076
k1,293:29118902,24744076:218231
x1,293:30531755,24744076
x1,293:31401295,24744076
k1,293:31619526,24744076:218231
x1,293:32851243,24744076
x1,293:33177195,24744076
x1,293:33992210,24744076
x1,293:34881673,24744076
k1,293:35099904,24744076:218231
x1,293:36766344,24744076
k1,293:36984619,24744076:218275
x1,293:37890293,24744076
k1,293:37890293,24744076:0
)
(1,295:13024788,24744076:0,0,163840
(1,295:13024788,24744076:0,215040,0
g1,295:13680148,24744076
g1,295:38545653,24744076
(1,295:38545653,24744076:655360,215040,0
k1,295:38678767,24744076:133114
x1,295:39201013,24744076
)
k1,295:13024789,24744076:-26176224
)
)
(1,295:13024788,25530508:24865505,455111,127431
x1,295:14439531,25530508
k1,293:14653549,25530508:214018
x1,293:15866696,25530508
k1,293:16080713,25530508:214017
x1,293:17957521,25530508
x1,293:19384389,25530508
k1,293:19598407,25530508:214018
x1,293:20561789,25530508
k1,293:20775806,25530508:214017
x1,293:21705290,25530508
x1,293:23008003,25530508
k1,293:23222021,25530508:214018
x1,293:23864275,25530508
x1,293:24203607,25530508
x1,293:24831953,25530508
k1,293:25045971,25530508:214018
x1,293:26012920,25530508
x1,293:29191714,25530508
k1,293:29405731,25530508:214017
x1,293:29940943,25530508
k1,293:30154961,25530508:214018
x1,293:31046981,25530508
k1,293:31260998,25530508:214017
x1,293:32707854,25530508
x1,293:33403265,25530508
k1,293:33693058,25530508:289793
x1,293:34281791,25530508
k1,293:34495808,25530508:214017
x1,293:35960504,25530508
k1,293:36174522,25530508:214018
x1,293:36638372,25530508
x1,293:37981388,25530508
k1,293:37890293,25530508:0
)
(1,295:13024788,25530508:0,0,127431
(1,295:13024788,25530508:0,215040,0
g1,295:13680148,25530508
g1,295:38545653,25530508
(1,295:38545653,25530508:655360,215040,0
k1,295:38678767,25530508:133114
x1,295:39201013,25530508
)
k1,295:13024789,25530508:-26176224
)
)
(1,295:13024788,26316940:24865505,455111,127431
x1,295:13929550,26316940
k1,293:14147838,26316940:218288
x1,293:15850600,26316940
k1,293:16068888,26316940:218288
x1,293:17246891,26316940
k1,293:17465179,26316940:218288
x1,293:18409751,26316940
k1,293:18628040,26316940:218289
x1,293:19207089,26316940
k1,293:19425377,26316940:218288
x1,293:22103473,26316940
k1,293:22321761,26316940:218288
x1,293:23013000,26316940
k1,293:23231288,26316940:218288
x1,293:24174051,26316940
x1,293:26327496,26316940
k1,293:26545784,26316940:218288
x1,293:27957215,26316940
k1,293:28175536,26316940:218321
x1,293:29225061,26316940
k1,293:29443349,26316940:218288
x1,293:30710016,26316940
k1,293:30928304,26316940:218288
x1,293:31833066,26316940
k1,293:32051355,26316940:218289
x1,293:33263740,26316940
x1,293:33716011,26316940
x1,293:34242472,26316940
k1,293:34460760,26316940:218288
x1,293:35638763,26316940
k1,293:35857051,26316940:218288
x1,293:37092956,26316940
k1,293:37311244,26316940:218288
x1,293:37890293,26316940
k1,293:37890293,26316940:0
)
(1,295:13024788,26316940:0,0,127431
(1,295:13024788,26316940:0,215040,0
g1,295:13680148,26316940
g1,295:38545653,26316940
(1,295:38545653,26316940:655360,215040,0
k1,295:38678767,26316940:133114
x1,295:39201013,26316940
)
k1,295:13024789,26316940:-26176224
)
)
(1,295:13024788,27103372:24865505,455111,127431
x1,295:15866507,27103372
g1,293:16084960,27103372
x1,293:16780371,27103372
g1,293:16998824,27103372
x1,293:17947278,27103372
x1,293:20113613,27103372
g1,293:20332066,27103372
x1,293:21569972,27103372
g1,293:21788425,27103372
x1,293:24520918,27103372
g1,293:24739371,27103372
x1,293:25321915,27103372
g1,293:25540368,27103372
x1,293:26450592,27103372
g1,293:26669045,27103372
x1,293:28822634,27103372
g1,293:29041087,27103372
x1,293:30278993,27103372
g1,293:30497446,27103372
x1,293:31553307,27103372
g1,293:31771760,27103372
x1,293:32991462,27103372
x1,293:33264528,27103372
g1,293:33482981,27103372
x1,293:34393205,27103372
g1,293:34611658,27103372
x1,293:35998840,27103372
g1,293:36217293,27103372
x1,293:37802905,27103372
k1,293:37890293,27103372:105083
)
(1,295:13024788,27103372:0,0,127431
(1,295:13024788,27103372:0,215040,0
g1,295:13680148,27103372
g1,295:38545653,27103372
(1,295:38545653,27103372:655360,215040,0
k1,295:38678767,27103372:133114
x1,295:39201013,27103372
)
k1,295:13024789,27103372:-26176224
)
)
(1,295:13024788,27889804:24865505,455111,127431
x1,295:13971422,27889804
g1,293:14189875,27889804
x1,293:14717806,27889804
g1,293:14936259,27889804
x1,293:15846483,27889804
g1,293:16064936,27889804
x1,293:17541321,27889804
x1,293:18251295,27889804
g1,293:18542566,27889804
x1,293:20454035,27889804
g1,293:20672488,27889804
x1,293:21582712,27889804
g1,293:21801165,27889804
x1,293:23514206,27889804
g1,293:23732659,27889804
x1,293:24917772,27889804
g1,293:25136225,27889804
x1,293:26996724,27889804
g1,293:27215177,27889804
x1,293:27579267,27889804
x1,293:27888743,27889804
g1,293:28107196,27889804
x1,293:29751061,27889804
g1,293:29969514,27889804
x1,293:32008417,27889804
g1,293:32226870,27889804
x1,293:32809414,27889804
g1,293:33027867,27889804
x1,293:33719638,27889804
x1,293:35849562,27889804
g1,293:36068015,27889804
x1,293:36978239,27889804
k1,293:37890293,27889804:912054
)
(1,295:13024788,27889804:0,0,127431
(1,295:13024788,27889804:0,215040,0
g1,295:13680148,27889804
g1,295:38545653,27889804
(1,295:38545653,27889804:655360,215040,0
k1,295:38678767,27889804:133114
x1,295:39201013,27889804
)
k1,295:13024789,27889804:-26176224
)
)
(1,295:13024788,28676236:24865505,455111,127431
x1,295:14244490,28676236
x1,293:14699601,28676236
x1,293:15669898,28676236
g1,293:15888351,28676236
x1,293:18183936,28676236
g1,293:18402389,28676236
x1,293:18984933,28676236
g1,293:19203386,28676236
x1,293:19898797,28676236
g1,293:20117250,28676236
x1,293:23175604,28676236
g1,293:23394057,28676236
x1,293:24342511,28676236
x1,293:26508846,28676236
g1,293:26727299,28676236
x1,293:28147250,28676236
g1,293:28438521,28676236
x1,293:29039269,28676236
g1,294:29257722,28676236
x1,294:31902835,28676236
x1,294:32030266,28676236
g1,294:32248719,28676236
x1,294:33158943,28676236
g1,294:33377396,28676236
x1,294:35530985,28676236
k1,294:37890293,28676236:2359308
)
(1,295:13024788,28676236:0,0,127431
(1,295:13024788,28676236:0,215040,0
g1,295:13680148,28676236
g1,295:38545653,28676236
(1,295:38545653,28676236:655360,215040,0
k1,295:38678767,28676236:133114
x1,295:39201013,28676236
)
k1,295:13024789,28676236:-26176224
)
)
(1,295:13024788,29462668:24865505,455111,127431
x1,295:13973242,29462668
x1,294:16139577,29462668
g1,294:16358030,29462668
x1,294:17595936,29462668
g1,294:17814389,29462668
x1,294:18833840,29462668
x1,294:20129999,29462668
g1,294:20348452,29462668
x1,294:21040223,29462668
g1,294:21258676,29462668
x1,294:24340695,29462668
g1,294:24559148,29462668
x1,294:25469372,29462668
g1,294:25687825,29462668
x1,294:26907527,29462668
x1,294:27362638,29462668
x1,294:28332935,29462668
g1,294:28551388,29462668
x1,294:30868819,29462668
g1,294:31087272,29462668
x1,294:32418020,29462668
g1,294:32636473,29462668
x1,294:35354403,29462668
g1,294:35572856,29462668
x1,294:36483080,29462668
k1,294:37890293,29462668:1407213
)
(1,295:13024788,29462668:0,0,127431
(1,295:13024788,29462668:0,215040,0
g1,295:13680148,29462668
g1,295:38545653,29462668
(1,295:38545653,29462668:655360,215040,0
k1,295:38678767,29462668:133114
x1,295:39201013,29462668
)
k1,295:13024789,29462668:-26176224
)
)
(1,295:13024788,30249100:24865505,455111,127431
x1,295:15178377,30249100
g1,294:15396830,30249100
x1,294:17326506,30249100
g1,294:17617777,30249100
x1,294:18895731,30249100
g1,294:19114184,30249100
x1,294:20062638,30249100
x1,294:21939519,30249100
g1,294:22157972,30249100
x1,294:23377674,30249100
x1,294:23909243,30249100
g1,294:24127696,30249100
x1,294:26111987,30249100
g1,294:26330440,30249100
x1,294:27240664,30249100
g1,294:27459117,30249100
x1,294:29643657,30249100
g1,294:29862110,30249100
x1,294:32119467,30249100
g1,294:32337920,30249100
x1,294:33286374,30249100
x1,294:35452709,30249100
g1,294:35671162,30249100
x1,294:35998843,30249100
g1,294:36217296,30249100
x1,294:37018294,30249100
k1,294:37890293,30249100:889694
)
(1,295:13024788,30249100:0,0,127431
(1,295:13024788,30249100:0,215040,0
g1,295:13680148,30249100
g1,295:38545653,30249100
(1,295:38545653,30249100:655360,215040,0
k1,295:38678767,30249100:133114
x1,295:39201013,30249100
)
k1,295:13024789,30249100:-26176224
)
)
(1,295:13024788,31035532:24865505,455111,127431
x1,295:13316059,31035532
x1,294:16392618,31035532
g1,294:16611071,31035532
x1,294:17302842,31035532
x1,294:17757953,31035532
x1,294:18376905,31035532
x1,294:19088699,31035532
g1,294:19307152,31035532
x1,294:19744060,31035532
g1,294:19962513,31035532
x1,294:20945555,31035532
g1,294:21164008,31035532
x1,294:21528098,31035532
x1,294:21837574,31035532
g1,294:22056027,31035532
x1,294:22929842,31035532
x1,294:24094929,31035532
g1,294:24313382,31035532
x1,294:24677472,31035532
x1,294:25005153,31035532
g1,294:25223606,31035532
x1,294:26133830,31035532
g1,294:26352283,31035532
x1,294:27335325,31035532
x1,294:28136322,31035532
x1,294:29066571,31035532
g1,294:29285024,31035532
x1,294:31979289,31035532
g1,294:32197742,31035532
x1,294:33981782,31035532
x1,294:34546122,31035532
g1,294:34837393,31035532
x1,294:35438141,31035532
g1,294:35656594,31035532
x1,294:36716095,31035532
k1,294:37890293,31035532:1174198
)
(1,295:13024788,31035532:0,0,127431
(1,295:13024788,31035532:0,215040,0
g1,295:13680148,31035532
g1,295:38545653,31035532
(1,295:38545653,31035532:655360,215040,0
k1,295:38678767,31035532:133114
x1,295:39201013,31035532
)
k1,295:13024789,31035532:-26176224
)
)
(1,295:13024788,31821964:24865505,491520,163840
x1,295:13856331,31821964
x1,294:15916987,31821964
g1,294:16135440,31821964
x1,294:17460488,31821964
g1,294:17678941,31821964
x1,294:18582793,31821964
g1,294:18801246,31821964
x1,294:21303109,31821964
g1,294:21521562,31821964
x1,294:23980041,31821964
g1,294:24198494,31821964
x1,294:24740806,31821964
g1,294:24959259,31821964
x1,294:25926382,31821964
g1,294:26217653,31821964
(1,294:26217653,31821964:837407,491520,163840
x1,294:26472516,31821964
x1,294:26800197,31821964
x1,294:27055060,31821964
)
g1,294:27273513,31821964
x1,294:28143018,31821964
g1,294:28361471,31821964
x1,294:31550261,31821964
g1,294:31768714,31821964
x1,294:32311026,31821964
g1,294:32529479,31821964
x1,294:33496602,31821964
g1,294:33787873,31821964
(1,294:33787873,31821964:837407,491520,163840
x1,294:34042736,31821964
x1,294:34370417,31821964
x1,294:34625280,31821964
)
x1,294:34806051,31821964
g1,294:35097322,31821964
x1,294:36760410,31821964
g1,294:36978863,31821964
x1,294:37882715,31821964
k1,294:37890293,31821964:7578
)
(1,295:13024788,31821964:0,0,163840
(1,295:13024788,31821964:0,215040,0
g1,295:13680148,31821964
g1,295:38545653,31821964
(1,295:38545653,31821964:655360,215040,0
k1,295:38678767,31821964:133114
x1,295:39201013,31821964
)
k1,295:13024789,31821964:-26176224
)
)
(1,295:13024788,32608396:24865505,455111,127431
x1,295:15165636,32608396
k1,294:15381502,32608396:215866
$1,294:15381502,32608396
x1,294:15899600,32608396
(1,294:15899600,32706699:294003,295640,0
x1,294:16160835,32706699
)
$1,294:16193603,32608396
k1,294:16409470,32608396:215867
x1,294:16841207,32608396
k1,294:17057073,32608396:215866
x1,294:17663646,32608396
x1,294:18805067,32608396
x1,294:19429116,32608396
k1,294:19644982,32608396:215866
x1,294:20001790,32608396
x1,294:20322553,32608396
k1,294:20538420,32608396:215867
x1,294:22433070,32608396
k1,294:22648936,32608396:215866
x1,294:23540956,32608396
k1,294:23756822,32608396:215866
x1,294:25167997,32608396
x1,294:26558820,32608396
k1,294:26774687,32608396:215867
x1,294:27292059,32608396
k1,294:27507925,32608396:215866
x1,294:28399945,32608396
k1,294:28615812,32608396:215867
x1,294:29811119,32608396
x1,294:30256764,32608396
x1,294:30775554,32608396
k1,294:30991420,32608396:215866
x1,294:32152830,32608396
k1,294:32368696,32608396:215866
x1,294:33922595,32608396
k1,294:34138462,32608396:215867
x1,294:36782407,32608396
k1,294:36998273,32608396:215866
x1,294:37890293,32608396
k1,294:37890293,32608396:0
)
(1,295:13024788,32608396:0,0,127431
(1,295:13024788,32608396:0,215040,0
g1,295:13680148,32608396
g1,295:38545653,32608396
(1,295:38545653,32608396:655360,215040,0
k1,295:38678767,32608396:133114
x1,295:39201013,32608396
)
k1,295:13024789,32608396:-26176224
)
)
(1,295:13024788,33736239:24865505,934876,576976
x1,295:15282145,33736239
g1,294:15500598,33736239
x1,294:16449052,33736239
x1,294:18615387,33736239
g1,294:18833840,33736239
x1,294:19416384,33736239
g1,294:19634837,33736239
x1,294:20983788,33736239
g1,294:21202241,33736239
x1,294:22221692,33736239
g1,294:22440145,33736239
$1,294:22440145,33736239
(1,294:22440145,33736239:3183326,934876,576976
(1,294:22440145,33736239:3183326,934876,576976
(1,294:22440145,33736239:3183326,934876,576976
h1,294:22440145,33736239:78643,0,0
[1,294:22518788,33736239:3026040,934876,576976
(1,294:22518788,33292883:3026040,491520,163840
x1,294:22866721,33292883
x1,294:23276702,33292883
(1,294:23276702,33391186:294003,295640,0
x1,294:23537937,33391186
)
x1,294:24118129,33292883
(1,294:24118129,33391186:294003,295640,0
x1,294:24379364,33391186
)
x1,294:24594177,33292883
g1,294:24703401,33292883
x1,294:24995962,33292883
(1,294:24995962,33391186:294003,295640,0
x1,294:25257197,33391186
)
x1,294:25544828,33292883
)
(1,294:22518788,34185783:3026040,455111,127431
k1,294:23433587,34185783:914799
x1,294:23781520,34185783
x1,294:24336026,34185783
(1,294:24336026,34284086:294003,295640,0
x1,294:24597261,34284086
)
k1,294:25544828,34185783:914799
)
]
h1,294:25544828,33736239:78643,0,0
)
)
)
g1,294:25805511,33736239
x1,294:26315237,33736239
g1,294:26497277,33736239
x1,294:26824958,33736239
$1,294:26824958,33736239
x1,294:27007003,33736239
g1,294:27225456,33736239
x1,294:28536178,33736239
x1,294:28882063,33736239
g1,294:29100516,33736239
x1,294:29956128,33736239
x1,294:30669742,33736239
g1,294:30888195,33736239
x1,294:31798419,33736239
g1,294:32016872,33736239
x1,294:34201412,33736239
g1,294:34419865,33736239
x1,294:34765751,33736239
x1,294:35894429,33736239
g1,294:36112882,33736239
x1,294:36640813,33736239
g1,294:36859266,33736239
$1,294:36859266,33736239
x1,294:37377364,33736239
(1,294:37377364,33834542:294003,295640,0
x1,294:37638599,33834542
)
$1,294:37671367,33736239
x1,294:37853412,33736239
k1,294:37890293,33736239:127976
)
(1,295:13024788,33736239:0,0,576976
(1,295:13024788,33736239:0,215040,0
g1,295:13680148,33736239
g1,295:38545653,33736239
(1,295:38545653,33736239:655360,215040,0
k1,295:38678767,33736239:133114
x1,295:39201013,33736239
)
k1,295:13024789,33736239:-26176224
)
)
(1,295:13024788,34833862:24865505,455111,127431
x1,295:14311917,34833862
x1,294:14657802,34833862
g1,294:14876255,34833862
x1,294:15316803,34833862
g1,294:15535256,34833862
x1,294:16154208,34833862
x1,294:17319295,34833862
x1,294:17956451,34833862
g1,294:18174904,34833862
x1,294:18721039,34833862
g1,294:18939492,34833862
x1,294:20546947,34833862
g1,294:20765400,34833862
x1,294:21293331,34833862
g1,294:21511784,34833862
$1,294:21511784,34833862
x1,294:22029882,34833862
(1,294:22029882,34932165:294003,295640,0
x1,294:22291117,34932165
)
$1,294:22323885,34833862
x1,294:22505930,34833862
g1,294:22724383,34833862
x1,294:24550291,34833862
x1,294:25442310,34833862
g1,294:25660763,34833862
x1,294:26428992,34833862
k1,295:32114095,34833862:5776198
k1,295:37890293,34833862:5776198
)
(1,298:13024788,34833862:0,0,127431
(1,298:13024788,34833862:0,215040,0
g1,298:13680148,34833862
g1,298:38545653,34833862
(1,298:38545653,34833862:655360,215040,0
k1,298:38678767,34833862:133114
x1,298:39201013,34833862
)
k1,298:13024789,34833862:-26176224
)
)
(1,298:15918444,36490988:21971849,934876,613385
(1,298:15918444,36490988:19078194,934876,613385
h1,298:15918444,36490988:0,0,0
(1,295:15918444,36490988:0,0,0
$1,295:15918444,36490988
(1,295:15918444,35704556:0,0,0
)
$1,295:15918444,36490988
)
x1,295:16436542,36490988
(1,298:16436542,36589291:294003,295640,0
x1,298:16697777,36589291
)
g1,298:16912585,36490988
x1,298:17422311,36490988
g1,298:17604351,36490988
(1,298:17604351,36490988:17210242,934876,613385
(1,298:17604351,36490988:17210242,934876,613385
(1,298:17604351,36490988:17210242,934876,613385
h1,298:17604351,36490988:78643,0,0
[1,298:17682994,36490988:17052956,934876,613385
(1,298:17682994,36047632:17052956,491520,163840
x1,298:18546796,36047632
g1,298:18692428,36047632
x1,298:19202154,36047632
g1,298:19347786,36047632
x1,298:19631397,36047632
(1,298:19631397,36145935:294003,295640,0
x1,298:19892632,36145935
)
x1,298:20716384,36047632
g1,298:20862016,36047632
x1,298:21371742,36047632
g1,298:21517374,36047632
x1,298:21800985,36047632
(1,298:21800985,36145935:294003,295640,0
x1,298:22062220,36145935
)
x1,298:23487251,36047632
g1,298:23632883,36047632
x1,298:24142609,36047632
g1,298:24288241,36047632
x1,298:24899533,36047632
(1,298:24899533,36145935:294003,295640,0
x1,298:25160768,36145935
)
x1,298:25703262,36047632
g1,298:25848894,36047632
x1,298:26358620,36047632
g1,298:26504252,36047632
x1,298:27381479,36047632
(1,298:27381479,36145935:294003,295640,0
x1,298:27642714,36145935
)
g1,298:27821114,36047632
x1,298:28330840,36047632
g1,298:28476472,36047632
x1,298:29342627,36047632
(1,298:29342627,36145935:294003,295640,0
x1,298:29603862,36145935
)
x1,298:30154728,36047632
(1,298:30154728,36145935:294003,295640,0
x1,298:30415963,36145935
)
g1,298:30594363,36047632
x1,298:31104089,36047632
g1,298:31249721,36047632
x1,298:31590827,36047632
(1,298:31590827,36145935:294003,295640,0
x1,298:31852062,36145935
)
x1,298:32394556,36047632
g1,298:32540188,36047632
x1,298:33049914,36047632
g1,298:33195546,36047632
x1,298:33806838,36047632
(1,298:33806838,36145935:294003,295640,0
x1,298:34068073,36145935
)
x1,298:34441947,36047632
(1,298:34441947,36145935:294003,295640,0
x1,298:34703182,36145935
)
)
(1,298:17682994,36940532:17052956,491520,163840
k1,298:20927304,36940532:3244310
x1,298:22074717,36940532
(1,298:22074717,37038835:294003,295640,0
x1,298:22335952,37038835
)
x1,298:22904841,36940532
g1,298:23050473,36940532
x1,298:23560199,36940532
g1,298:23705831,36940532
x1,298:23989442,36940532
(1,298:23989442,37038835:294003,295640,0
x1,298:24250677,37038835
)
x1,298:25074429,36940532
g1,298:25220061,36940532
x1,298:25729787,36940532
g1,298:25875419,36940532
x1,298:26486711,36940532
(1,298:26486711,37038835:294003,295640,0
x1,298:26747946,37038835
)
x1,298:27035577,36940532
g1,298:27181209,36940532
x1,298:27690935,36940532
g1,298:27836567,36940532
x1,298:28981627,36940532
g1,298:29127259,36940532
x1,298:29636985,36940532
g1,298:29782617,36940532
x1,298:30393909,36940532
(1,298:30393909,37038835:294003,295640,0
x1,298:30655144,37038835
)
x1,298:30942775,36940532
(1,298:30942775,36751206:294003,295640,0
x1,298:31204010,36751206
)
x1,298:31491641,36940532
k1,298:34735950,36940532:3244309
)
]
h1,298:34735950,36490988:78643,0,0
)
)
)
x1,298:34996638,36490988
)
(1,298:37052886,36490988:837407,491520,163840
(1,298:37052886,36490988:837407,491520,163840
x1,298:37635430,36490988
x1,298:37890293,36490988
)
)
)
(1,300:13024788,38190712:24865505,491520,163840
x1,300:13834889,38190712
g1,299:14053342,38190712
x1,299:17483068,38190712
g1,299:17701521,38190712
x1,299:18611745,38190712
g1,299:18830198,38190712
x1,299:21014738,38190712
g1,299:21233191,38190712
x1,299:21579077,38190712
x1,299:22707755,38190712
g1,299:22926208,38190712
x1,299:23454139,38190712
g1,299:23672592,38190712
x1,299:24582816,38190712
g1,299:24801269,38190712
x1,299:26020971,38190712
x1,299:26476082,38190712
x1,299:27005831,38190712
g1,299:27224284,38190712
x1,299:28409397,38190712
g1,299:28627850,38190712
x1,299:28882713,38190712
$1,299:28882713,38190712
x1,299:29400811,38190712
(1,299:29400811,38289015:294003,295640,0
x1,299:29662046,38289015
)
$1,299:29694814,38190712
x1,299:30131722,38190712
g1,299:30350175,38190712
x1,299:30896310,38190712
g1,299:31114763,38190712
x1,299:32024987,38190712
g1,299:32243440,38190712
x1,299:33829052,38190712
g1,299:34047505,38190712
x1,299:36987528,38190712
g1,299:37205981,38190712
x1,299:37733912,38190712
k1,299:37890293,38190712:156381
)
(1,300:13024788,38190712:0,0,163840
(1,300:13024788,38190712:0,215040,0
g1,300:13680148,38190712
g1,300:38545653,38190712
(1,300:38545653,38190712:655360,215040,0
k1,300:38678767,38190712:133114
x1,300:39201013,38190712
)
k1,300:13024789,38190712:-26176224
)
)
(1,300:13024788,39354964:24865505,934876,576976
x1,300:13935012,39354964
g1,299:14153465,39354964
x1,299:15866506,39354964
g1,299:16084959,39354964
x1,299:17452117,39354964
g1,299:17670570,39354964
x1,299:18690021,39354964
g1,299:18908474,39354964
$1,299:18908474,39354964
(1,299:18908474,39354964:3183326,934876,576976
(1,299:18908474,39354964:3183326,934876,576976
(1,299:18908474,39354964:3183326,934876,576976
h1,299:18908474,39354964:78643,0,0
[1,299:18987117,39354964:3026040,934876,576976
(1,299:18987117,38911608:3026040,491520,163840
x1,299:19335050,38911608
x1,299:19745031,38911608
(1,299:19745031,39009911:294003,295640,0
x1,299:20006266,39009911
)
x1,299:20586458,38911608
(1,299:20586458,39009911:294003,295640,0
x1,299:20847693,39009911
)
x1,299:21062506,38911608
g1,299:21171730,38911608
x1,299:21464291,38911608
(1,299:21464291,39009911:294003,295640,0
x1,299:21725526,39009911
)
x1,299:22013157,38911608
)
(1,299:18987117,39804508:3026040,455111,127431
k1,299:19901916,39804508:914799
x1,299:20249849,39804508
x1,299:20804355,39804508
(1,299:20804355,39902811:294003,295640,0
x1,299:21065590,39902811
)
k1,299:22013157,39804508:914799
)
]
h1,299:22013157,39354964:78643,0,0
)
)
)
g1,299:22273840,39354964
x1,299:22783566,39354964
g1,299:22965606,39354964
x1,299:23293287,39354964
$1,299:23293287,39354964
x1,299:23475332,39354964
g1,299:23693785,39354964
x1,299:24330942,39354964
x1,299:24968098,39354964
x1,299:26606503,39354964
x1,299:26733934,39354964
g1,299:26952387,39354964
x1,299:27862611,39354964
g1,299:28081064,39354964
x1,299:30265604,39354964
g1,299:30484057,39354964
x1,299:30829943,39354964
x1,299:31958621,39354964
g1,299:32177074,39354964
x1,299:32705005,39354964
g1,299:32923458,39354964
$1,299:32923458,39354964
x1,299:33441556,39354964
(1,299:33441556,39453267:294003,295640,0
x1,299:33702791,39453267
)
$1,299:33735559,39354964
g1,299:33954012,39354964
x1,299:34394560,39354964
g1,299:34613013,39354964
x1,299:35231965,39354964
x1,299:36397052,39354964
x1,299:37034208,39354964
g1,299:37252661,39354964
x1,299:37798796,39354964
k1,299:37890293,39354964:91497
)
(1,300:13024788,39354964:0,0,576976
(1,300:13024788,39354964:0,215040,0
g1,300:13680148,39354964
g1,300:38545653,39354964
(1,300:38545653,39354964:655360,215040,0
k1,300:38678767,39354964:133114
x1,300:39201013,39354964
)
k1,300:13024789,39354964:-26176224
)
)
(1,300:13024788,40452587:24865505,455111,127431
x1,300:14632243,40452587
g1,299:14850696,40452587
x1,299:15378627,40452587
g1,299:15597080,40452587
x1,299:16507304,40452587
g1,299:16725757,40452587
x1,299:17599573,40452587
x1,299:18455184,40452587
g1,299:18673637,40452587
x1,299:22030543,40452587
g1,299:22248996,40452587
x1,299:23199270,40452587
x1,299:24018471,40452587
g1,299:24236924,40452587
x1,299:24601014,40452587
x1,299:25420216,40452587
x1,299:26057372,40452587
k1,300:31928285,40452587:5962008
k1,300:37890293,40452587:5962008
)
(1,303:13024788,40452587:0,0,127431
(1,303:13024788,40452587:0,215040,0
g1,303:13680148,40452587
g1,303:38545653,40452587
(1,303:38545653,40452587:655360,215040,0
k1,303:38678767,40452587:133114
x1,303:39201013,40452587
)
k1,303:13024789,40452587:-26176224
)
)
(1,303:16906732,42109713:20983561,934876,576976
(1,303:16906732,42109713:17101617,934876,576976
h1,303:16906732,42109713:0,0,0
(1,300:16906732,42109713:0,0,0
$1,300:16906732,42109713
(1,300:16906732,41323281:0,0,0
)
$1,300:16906732,42109713
)
x1,300:17424830,42109713
(1,303:17424830,42208016:294003,295640,0
x1,303:17686065,42208016
)
g1,303:17900873,42109713
x1,303:18410599,42109713
g1,303:18592639,42109713
(1,303:18592639,42109713:15233665,934876,576976
(1,303:18592639,42109713:15233665,934876,576976
(1,303:18592639,42109713:15233665,934876,576976
h1,303:18592639,42109713:78643,0,0
[1,303:18671282,42109713:15076379,934876,576976
(1,303:18671282,41666357:15076379,491520,163840
x1,303:19535084,41666357
g1,303:19680716,41666357
x1,303:20190442,41666357
g1,303:20336074,41666357
x1,303:20619685,41666357
(1,303:20619685,41764660:294003,295640,0
x1,303:20880920,41764660
)
x1,303:21842649,41666357
g1,303:21990707,41666357
x1,303:22500433,41666357
g1,303:22646065,41666357
x1,303:23210934,41666357
(1,303:23210934,41764660:294003,295640,0
x1,303:23472169,41764660
)
x1,303:25035177,41666357
g1,303:25183235,41666357
x1,303:25692961,41666357
g1,303:25838593,41666357
x1,303:26731143,41666357
(1,303:26731143,41764660:294003,295640,0
x1,303:26992378,41764660
)
x1,303:27534872,41666357
g1,303:27680504,41666357
x1,303:28190230,41666357
g1,303:28335862,41666357
x1,303:28755097,41666357
x1,303:29098629,41666357
(1,303:29098629,41764660:294003,295640,0
x1,303:29359864,41764660
)
g1,303:29538264,41666357
x1,303:30047990,41666357
g1,303:30193622,41666357
x1,303:30862409,41666357
(1,303:30862409,41764660:294003,295640,0
x1,303:31123644,41764660
)
x1,303:31830510,41666357
g1,303:31978568,41666357
x1,303:32488294,41666357
g1,303:32633926,41666357
x1,303:33198795,41666357
(1,303:33198795,41764660:294003,295640,0
x1,303:33460030,41764660
)
x1,303:33747661,41666357
)
(1,303:18671282,42559257:15076379,455111,127431
k1,303:25866205,42559257:7194923
x1,303:26518151,42559257
k1,303:33747661,42559257:7194922
)
]
h1,303:33747661,42109713:78643,0,0
)
)
)
x1,303:34008349,42109713
)
(1,303:37052886,42109713:837407,491520,163840
(1,303:37052886,42109713:837407,491520,163840
x1,303:37635430,42109713
x1,303:37890293,42109713
)
)
)
(1,305:13024788,43736619:24865505,455111,127431
x1,305:14859871,43736619
k1,305:26329534,43736619:11560758
k1,305:37890292,43736619:11560758
)
(1,311:13024788,43736619:0,0,127431
(1,311:13024788,43736619:0,215040,0
g1,311:13680148,43736619
g1,311:38545653,43736619
(1,311:38545653,43736619:655360,215040,0
k1,311:38678767,43736619:133114
x1,311:39201013,43736619
)
k1,311:13024789,43736619:-26176224
)
)
(1,311:19254799,45026663:18635494,1097077,769397
(1,311:19254799,45026663:12405483,1097077,769397
h1,311:19254799,45026663:0,0,0
(1,305:19254799,45026663:0,0,0
$1,305:19254799,45026663
(1,305:19254799,44240231:0,0,0
)
$1,305:19254799,45026663
)
h1,307:19254799,45026663:0,0,0
[1,310:19254799,45026663:12405483,1097077,769397
(1,308:19254799,44495819:12405483,566233,235932
g1,308:19254799,44495819
(1,308:19254799,44495819:0,566233,235932
g1,308:19254799,44495819
(1,307:19254799,44495819:0,550500,235932
[1,307:19254799,44495819:0,550500,235932
(1,203:19254799,44495819:0,550500,235932
r1,316:19254799,44495819:0,786432,235932
)
]
)
$1,308:19254799,44495819
h1,308:19254799,44495819:0,0,0
$1,308:19254799,44495819
)
g1,308:19254799,44495819
(1,308:19254799,44495819:12405483,566233,235932
$1,308:19254799,44495819
(1,308:19254799,44495819:8540226,566233,163840
h1,308:19254799,44495819:0,0,0
x1,308:19674034,44495819
g1,308:19858500,44495819
x1,308:20368226,44495819
g1,308:20550266,44495819
x1,308:21159205,44495819
(1,308:21159205,44225226:294003,295640,0
x1,308:21420440,44225226
)
g1,308:21598840,44495819
x1,308:22108566,44495819
g1,308:22254198,44495819
x1,308:23401611,44495819
(1,308:23401611,44594122:294003,295640,0
x1,308:23662846,44594122
)
g1,308:23841246,44495819
x1,308:24350972,44495819
g1,308:24496604,44495819
x1,308:24780215,44495819
(1,308:24780215,44594122:294003,295640,0
x1,308:25041450,44594122
)
x1,308:25329081,44495819
g1,308:25474713,44495819
x1,308:25984439,44495819
g1,308:26130071,44495819
x1,308:26741363,44495819
(1,308:26741363,44594122:294003,295640,0
x1,308:27002598,44594122
)
x1,308:27318977,44495819
(1,308:27318977,44594122:294003,295640,0
x1,308:27580212,44594122
)
x1,308:27795025,44495819
)
$1,308:27795025,44495819
k1,308:31660282,44495819:3865257
)
g1,308:32315642,44495819
(1,308:32315642,44495819:-655360,566233,235932
g1,308:32315642,44495819
(1,307:32315642,44495819:0,550500,235932
[1,307:32315642,44495819:0,550500,235932
(1,203:32315642,44495819:0,550500,235932
r1,316:32315642,44495819:0,786432,235932
)
]
)
$1,308:32315642,44495819
(1,308:32315642,44495819:-655360,0,0
)
$1,308:31660282,44495819
)
g1,308:31660282,44495819
)
(1,310:19254799,45560128:12405483,566233,235932
g1,309:19254799,45560128
(1,309:19254799,45560128:0,566233,235932
g1,309:19254799,45560128
(1,307:19254799,45560128:0,550500,235932
[1,307:19254799,45560128:0,550500,235932
(1,203:19254799,45560128:0,550500,235932
r1,316:19254799,45560128:0,786432,235932
)
]
)
$1,309:19254799,45560128
h1,309:19254799,45560128:0,0,0
$1,309:19254799,45560128
)
g1,309:19254799,45560128
(1,310:19254799,45560128:12405483,566233,235932
$1,310:19254799,45560128
(1,310:19254799,45560128:12405483,566233,163840
h1,310:19254799,45560128:0,0,0
x1,310:19625487,45560128
g1,310:19842115,45560128
x1,310:20351841,45560128
g1,310:20533881,45560128
x1,310:21397683,45560128
g1,310:21543315,45560128
x1,310:22053041,45560128
g1,310:22198673,45560128
x1,310:22809965,45560128
(1,310:22809965,45658431:294003,295640,0
x1,310:23071200,45658431
)
x1,310:23778066,45560128
(1,310:23780492,45289535:294003,295640,0
x1,310:24041727,45289535
)
g1,310:24220127,45560128
x1,310:24729853,45560128
g1,310:24875485,45560128
x1,310:25768035,45560128
(1,310:25768035,45658431:294003,295640,0
x1,310:26029270,45658431
)
x1,310:26598159,45560128
g1,310:26743791,45560128
x1,310:27253517,45560128
g1,310:27399149,45560128
x1,310:27682760,45560128
(1,310:27682760,45658431:294003,295640,0
x1,310:27943995,45658431
)
x1,310:29379039,45560128
(1,310:29379039,45658431:294003,295640,0
x1,310:29640274,45658431
)
g1,310:29818674,45560128
x1,310:30328400,45560128
g1,310:30474032,45560128
x1,310:31220948,45560128
x1,310:31660282,45560128
)
$1,310:31660282,45560128
g1,310:31660282,45560128
)
g1,310:32315642,45560128
)
]
)
(1,311:36725205,45026663:1165088,491520,163840
(1,311:36725205,45026663:1165088,491520,163840
x1,311:37635430,45026663
x1,311:37890293,45026663
)
)
)
]
(1,316:13024788,49020595:24865505,1290439,235932
(1,316:13024788,49020595:24865505,1290439,235932
g1,316:2368143,49020595
(1,316:2368143,49020595:35522150,1290439,235932
[1,316:2368143,49020595:35522150,1290439,235932
(1,316:2368143,49020595:35522150,550500,235932
(1,316:2368143,49020595:0,550500,235932
[1,316:2368143,49020595:35522150,550500,235932
(1,316:2368143,49020595:35522150,550500,235932
h1,316:2368143,49020595:0,0,0
x1,316:3844526,49020595
x1,316:4190411,49020595
g1,316:4408864,49020595
x1,316:5246271,49020595
g1,316:5464724,49020595
x1,316:6775448,49020595
r1,316:6775448,49020595:0,786432,235932
k1,316:22332870,49020595:15557422
k1,316:37890292,49020595:15557422
)
]
k1,316:2368141,49020595:-35522152
)
g1,316:2368143,49020595
[1,316:2368143,49020595:35522150,0,0
(1,316:2368143,49020595:35522150,0,0
k1,316:20129219,49020595:17761076
h1,316:20129219,49020595:0,0,0
g1,316:20129219,49020595
k1,316:37890295,49020595:17761076
)
]
g1,316:37890293,49020595
(1,316:37890293,49020595:0,550500,235932
k1,316:2368141,49020595:-35522152
[1,316:2368141,49020595:35522150,550500,235932
(1,316:2368141,49020595:35522150,550500,235932
k1,316:36602505,49020595:34234364
h1,316:36579567,49020595:0,0,0
x1,316:37234929,49020595
x1,316:37890291,49020595
r1,316:37890291,49020595:0,786432,235932
g1,316:37890291,49020595
g1,316:37890291,49020595
)
]
)
)
]
)
g1,316:37890293,49020595
)
)
]
]
]
!63459
}4
!10
{5
[1,353:4736286,49020595:33154007,44284309,235932
[1,353:4736286,4736286:0,0,0
(1,353:4736286,1535259:0,0,0
k1,353:4736286,1535259:-8222721
)
]
[1,353:4736286,49020595:33154007,44284309,235932
[1,353:13024788,49020595:24865505,47419555,235932
[1,353:13024788,2387472:24865505,786432,0
(1,353:13024788,2387472:24865505,0,0
(1,353:13024788,2387472:24865505,0,0
g1,353:2368143,2387472
(1,353:2368143,2387472:35522150,0,0
[1,353:2368143,2387472:35522150,0,0
(1,353:2368143,2387472:35522150,0,0
(1,353:2368143,2387472:0,0,0
[1,353:2368143,2387472:35522150,0,0
(1,353:2368143,2387472:35522150,0,0
h1,353:2368143,2387472:0,0,0
k1,353:20129219,2387472:17761076
k1,353:37890295,2387472:17761076
)
]
k1,353:2368141,2387472:-35522152
)
g1,353:2368143,2387472
[1,353:2368143,2387472:35522150,0,0
(1,353:2368143,2387472:35522150,0,0
k1,353:20129219,2387472:17761076
h1,353:20129219,2387472:0,0,0
g1,353:20129219,2387472
k1,353:37890295,2387472:17761076
)
]
g1,353:37890293,2387472
(1,353:37890293,2387472:0,0,0
k1,353:2368141,2387472:-35522152
[1,353:2368141,2387472:35522150,0,0
(1,353:2368141,2387472:35522150,0,0
k1,353:37890293,2387472:35522152
h1,353:37890293,2387472:0,0,0
g1,353:37890293,2387472
g1,353:37890293,2387472
)
]
)
)
]
)
g1,353:37890293,2387472
)
)
]
[1,353:13024788,45468380:24865505,41442508,0
(1,313:13024788,4681232:24865505,491520,163840
x1,313:13843990,4681232
x1,312:14481146,4681232
g1,312:14699599,4681232
x1,312:15609823,4681232
g1,312:15828276,4681232
$1,312:15828276,4681232
x1,312:16346374,4681232
(1,312:16346374,4779535:294003,295640,0
x1,312:16607609,4779535
)
$1,312:16640377,4681232
g1,312:16858830,4681232
x1,312:19334641,4681232
g1,312:19553094,4681232
x1,312:20099229,4681232
g1,312:20317682,4681232
x1,312:21291622,4681232
g1,312:21582893,4681232
(1,312:21582893,4681232:837407,491520,163840
x1,312:21837756,4681232
x1,312:22165437,4681232
x1,312:22420300,4681232
)
g1,312:22638753,4681232
x1,312:23621795,4681232
g1,312:23840248,4681232
x1,312:24204338,4681232
x1,312:24513814,4681232
g1,312:24732267,4681232
x1,312:27100669,4681232
g1,312:27319122,4681232
x1,312:27865257,4681232
g1,312:28083710,4681232
x1,312:29057650,4681232
g1,312:29348921,4681232
(1,312:29348921,4681232:837407,491520,163840
x1,312:29603784,4681232
x1,312:29931465,4681232
x1,312:30186328,4681232
)
x1,312:30368373,4681232
g1,312:30586826,4681232
x1,312:31642687,4681232
g1,312:31861140,4681232
x1,312:32771364,4681232
g1,312:32989817,4681232
x1,312:34245928,4681232
g1,312:34464381,4681232
x1,312:34810267,4681232
x1,312:35938945,4681232
g1,312:36157398,4681232
x1,312:36685329,4681232
g1,312:36903782,4681232
$1,312:36903782,4681232
x1,312:37421880,4681232
(1,312:37421880,4779535:294003,295640,0
x1,312:37683115,4779535
)
$1,312:37702821,4681232
k1,313:37890293,4681232:187472
)
(1,313:13024788,4681232:0,0,163840
(1,313:13024788,4681232:0,215040,0
g1,313:13680148,4681232
g1,313:38545653,4681232
(1,313:38545653,4681232:655360,215040,0
k1,313:38678767,4681232:133114
x1,313:39201013,4681232
)
k1,313:13024789,4681232:-26176224
)
)
(1,313:13024788,5467664:24865505,455111,127431
x1,313:14044239,5467664
x1,312:15955711,5467664
g1,312:16174164,5467664
x1,312:17251870,5467664
g1,312:17470323,5467664
x1,312:18162094,5467664
g1,312:18380547,5467664
x1,312:19254363,5467664
x1,312:20109974,5467664
g1,312:20328427,5467664
x1,312:23503288,5467664
g1,312:23721741,5467664
x1,312:24344334,5467664
k1,313:31071766,5467664:6818527
k1,313:37890293,5467664:6818527
)
(1,316:13024788,5467664:0,0,127431
(1,316:13024788,5467664:0,215040,0
g1,316:13680148,5467664
g1,316:38545653,5467664
(1,316:38545653,5467664:655360,215040,0
k1,316:38678767,5467664:133114
x1,316:39201013,5467664
)
k1,316:13024789,5467664:-26176224
)
)
(1,316:13086497,7265096:24742088,976821,576976
h1,316:13086497,7265096:0,0,0
(1,313:13086497,7265096:0,0,0
$1,313:13086497,7265096
(1,313:13086497,6478664:0,0,0
)
$1,313:13086497,7265096
)
x1,313:13604595,7265096
(1,316:13604595,7363399:294003,295640,0
x1,316:13865830,7363399
)
g1,316:14080638,7265096
x1,316:14590364,7265096
g1,316:14772404,7265096
(1,316:14772404,7265096:22874136,976821,576976
(1,316:14772404,7265096:22874136,976821,576976
(1,316:14772404,7265096:22874136,976821,576976
h1,316:14772404,7265096:78643,0,0
[1,316:14851047,7265096:22716850,976821,576976
(1,316:14851047,6821740:22716850,533465,163840
x1,316:15525145,6821740
g1,316:15673203,6821740
x1,316:16182929,6821740
g1,316:16328561,6821740
x1,316:16609819,6821740
(1,316:16609819,6583915:294003,295640,0
x1,316:16871054,6583915
)
x1,316:17832783,6821740
x1,316:19300290,6821740
g1,316:19445922,6821740
x1,316:19955648,6821740
g1,316:20101280,6821740
x1,316:20442386,6821740
(1,316:20442386,6920043:294003,295640,0
x1,316:20703621,6920043
)
g1,316:20882021,6821740
x1,316:21391747,6821740
g1,316:21537379,6821740
x1,316:22206166,6821740
(1,316:22206166,6920043:294003,295640,0
x1,316:22467401,6920043
)
x1,316:22755032,6821740
g1,316:22900664,6821740
x1,316:23410390,6821740
g1,316:23556022,6821740
x1,316:24167314,6821740
(1,316:24167314,6920043:294003,295640,0
x1,316:24428549,6920043
)
x1,316:25062596,6821740
g1,316:25208228,6821740
x1,316:25717954,6821740
g1,316:25863586,6821740
x1,316:26532373,6821740
(1,316:26532373,6920043:294003,295640,0
x1,316:26793608,6920043
)
g1,316:26972008,6821740
x1,316:27481734,6821740
g1,316:27627366,6821740
x1,316:28296153,6821740
(1,316:28296153,6920043:294003,295640,0
x1,316:28557388,6920043
)
x1,316:29099882,6821740
g1,316:29245514,6821740
x1,316:29755240,6821740
g1,316:29900872,6821740
x1,316:30793422,6821740
(1,316:30793422,6920043:294003,295640,0
x1,316:31054657,6920043
)
x1,316:31623546,6821740
g1,316:31769178,6821740
x1,316:32278904,6821740
g1,316:32424536,6821740
x1,316:32708147,6821740
(1,316:32708147,6920043:294003,295640,0
x1,316:32969382,6920043
)
x1,316:33858292,6821740
g1,316:34003924,6821740
x1,316:34513650,6821740
g1,316:34659282,6821740
x1,316:35000388,6821740
(1,316:35000388,6920043:294003,295640,0
x1,316:35261623,6920043
)
g1,316:35440023,6821740
x1,316:35949749,6821740
g1,316:36095381,6821740
x1,316:36764168,6821740
(1,316:36764168,6920043:294003,295640,0
x1,316:37025403,6920043
)
x1,316:37567897,6821740
)
(1,316:14851047,7714640:22716850,455111,127431
k1,316:25866205,7714640:11015158
x1,316:26518151,7714640
k1,316:37567897,7714640:11015158
)
]
h1,316:37567897,7265096:78643,0,0
)
)
)
x1,316:37828585,7265096
)
(1,316:36725205,8399128:1165088,491520,163840
(1,316:36725205,8399128:1165088,491520,163840
x1,316:37635430,8399128
x1,316:37890293,8399128
)
)
(1,318:13024788,9185560:24865505,491520,163840
x1,318:13824357,9185560
k1,317:14042241,9185560:217884
x1,317:17427380,9185560
k1,317:17645264,9185560:217884
x1,317:18861684,9185560
k1,317:19152765,9185560:291081
(1,317:19152765,9185560:837407,491520,163840
x1,317:19407628,9185560
x1,317:19735309,9185560
x1,317:19990172,9185560
)
k1,317:20208056,9185560:217884
x1,317:21250191,9185560
k1,317:21468075,9185560:217884
(1,317:21468075,9185560:1165088,491520,163840
x1,317:21722938,9185560
x1,317:22378300,9185560
x1,317:22633163,9185560
)
k1,317:22851047,9185560:217884
x1,317:23390082,9185560
k1,317:23607966,9185560:217884
x1,317:24506357,9185560
k1,317:24724241,9185560:217884
x1,317:27881183,9185560
k1,317:28099067,9185560:217884
x1,317:28620135,9185560
k1,317:28838019,9185560:217884
x1,317:29799297,9185560
k1,317:30090378,9185560:291081
(1,317:30090378,9185560:837407,491520,163840
x1,317:30345241,9185560
x1,317:30672922,9185560
x1,317:30927785,9185560
)
x1,317:31107463,9185560
k1,317:31325461,9185560:217998
x1,317:32223852,9185560
k1,317:32441736,9185560:217884
x1,317:34597876,9185560
k1,317:34815760,9185560:217884
x1,317:35751884,9185560
x1,317:37890293,9185560
k1,317:37890293,9185560:0
)
(1,318:13024788,9185560:0,0,163840
(1,318:13024788,9185560:0,215040,0
g1,318:13680148,9185560
g1,318:38545653,9185560
(1,318:38545653,9185560:655360,215040,0
k1,318:38678767,9185560:133114
x1,318:39201013,9185560
)
k1,318:13024789,9185560:-26176224
)
)
(1,318:13024788,9971992:24865505,455111,127431
x1,318:13552719,9971992
g1,317:13771172,9971992
x1,317:14681396,9971992
g1,317:14899849,9971992
x1,317:15154712,9971992
x1,317:15609823,9971992
x1,317:15919299,9971992
g1,317:16137752,9971992
x1,317:17581368,9971992
g1,317:17799821,9971992
x1,317:18240369,9971992
g1,317:18458822,9971992
x1,317:20079023,9971992
g1,317:20297476,9971992
x1,317:21065705,9971992
k1,318:29432452,9971992:8457842
k1,318:37890294,9971992:8457842
)
(1,324:13024788,9971992:0,0,127431
(1,324:13024788,9971992:0,215040,0
g1,324:13680148,9971992
g1,324:38545653,9971992
(1,324:38545653,9971992:655360,215040,0
k1,324:38678767,9971992:133114
x1,324:39201013,9971992
)
k1,324:13024789,9971992:-26176224
)
)
(1,324:13609357,12599366:24280936,1806764,1479084
(1,324:13609357,12599366:22531280,1806764,1479084
h1,324:13609357,12599366:0,0,0
(1,318:13609357,12599366:0,0,0
$1,318:13609357,12599366
(1,318:13609357,11812934:0,0,0
)
$1,318:13609357,12599366
)
h1,320:13609357,12599366:0,0,0
[1,323:13609357,12599366:22531280,1806764,1479084
(1,321:13609357,11727478:22531280,934876,576976
g1,321:13609357,11727478
(1,321:13609357,11727478:0,934876,576976
g1,321:13609357,11727478
(1,320:13609357,11727478:0,550500,235932
[1,320:13609357,11727478:0,550500,235932
(1,203:13609357,11727478:0,550500,235932
r1,353:13609357,11727478:0,786432,235932
)
]
)
$1,321:13609357,11727478
h1,321:13609357,11727478:0,0,0
$1,321:13609357,11727478
)
g1,321:13609357,11727478
(1,321:13609357,11727478:22531280,934876,576976
$1,321:13609357,11727478
(1,321:13609357,11727478:19011155,934876,576976
h1,321:13609357,11727478:0,0,0
x1,321:13901918,11727478
[1,321:13901918,11889494:324797,646056,0
(1,321:13925431,11456885:301284,213447,0
x1,321:14193947,11456885
)
(1,321:13901918,11889494:294003,295640,0
x1,321:14163153,11889494
)
]
g1,321:14408755,11727478
x1,321:14918481,11727478
g1,321:15100521,11727478
(1,321:15100521,11727478:17337946,934876,576976
(1,321:15100521,11727478:17337946,934876,576976
(1,321:15100521,11727478:17337946,934876,576976
h1,321:15100521,11727478:78643,0,0
[1,321:15179164,11727478:17180660,934876,576976
(1,321:15179164,11284122:17180660,491520,163840
x1,321:15853262,11284122
x1,321:16719490,11284122
g1,321:16865122,11284122
x1,321:17374848,11284122
g1,321:17520480,11284122
x1,321:18131772,11284122
(1,321:18131772,11382425:294003,295640,0
x1,321:18393007,11382425
)
x1,321:18680638,11284122
g1,321:18826270,11284122
x1,321:19335996,11284122
g1,321:19481628,11284122
x1,321:20374178,11284122
(1,321:20374178,11382425:294003,295640,0
x1,321:20635413,11382425
)
x1,321:21204302,11284122
g1,321:21349934,11284122
x1,321:21859660,11284122
g1,321:22005292,11284122
x1,321:22288903,11284122
(1,321:22288903,11382425:294003,295640,0
x1,321:22550138,11382425
)
x1,321:23766730,11284122
x1,321:24370435,11284122
g1,321:24516067,11284122
x1,321:25025793,11284122
g1,321:25171425,11284122
x1,321:25512531,11284122
(1,321:25512531,11382425:294003,295640,0
x1,321:25773766,11382425
)
g1,321:25952166,11284122
x1,321:26461892,11284122
g1,321:26607524,11284122
x1,321:27276311,11284122
(1,321:27276311,11382425:294003,295640,0
x1,321:27537546,11382425
)
x1,321:27825177,11284122
g1,321:27970809,11284122
x1,321:28480535,11284122
g1,321:28626167,11284122
x1,321:29518717,11284122
(1,321:29518717,11382425:294003,295640,0
x1,321:29779952,11382425
)
x1,321:30413999,11284122
g1,321:30559631,11284122
x1,321:31069357,11284122
g1,321:31214989,11284122
x1,321:31556095,11284122
(1,321:31556095,11382425:294003,295640,0
x1,321:31817330,11382425
)
x1,321:32359824,11284122
)
(1,321:15179164,12177022:17180660,455111,127431
k1,321:23426227,12177022:8247063
x1,321:24078173,12177022
k1,321:32359824,12177022:8247063
)
]
h1,321:32359824,11727478:78643,0,0
)
)
)
x1,321:32620512,11727478
)
$1,321:32620512,11727478
k1,321:36140637,11727478:3520125
)
g1,321:36795997,11727478
(1,321:36795997,11727478:-655360,934876,576976
g1,321:36795997,11727478
(1,320:36795997,11727478:0,550500,235932
[1,320:36795997,11727478:0,550500,235932
(1,203:36795997,11727478:0,550500,235932
r1,353:36795997,11727478:0,786432,235932
)
]
)
$1,321:36795997,11727478
(1,321:36795997,11727478:-655360,0,0
)
$1,321:36140637,11727478
)
g1,321:36140637,11727478
)
(1,323:13609357,13501474:22531280,934876,576976
g1,322:13609357,13501474
(1,322:13609357,13501474:0,934876,576976
g1,322:13609357,13501474
(1,320:13609357,13501474:0,550500,235932
[1,320:13609357,13501474:0,550500,235932
(1,203:13609357,13501474:0,550500,235932
r1,353:13609357,13501474:0,786432,235932
)
]
)
$1,322:13609357,13501474
h1,322:13609357,13501474:0,0,0
$1,322:13609357,13501474
)
g1,322:13609357,13501474
(1,323:13609357,13501474:22531280,934876,576976
$1,323:13609357,13501474
(1,323:13609357,13501474:22531280,934876,576976
h1,323:13609357,13501474:0,0,0
x1,323:13901918,13501474
[1,323:13901918,13663490:324797,646056,0
(1,323:13925431,13230881:301284,213447,0
x1,323:14193947,13230881
)
(1,323:13901918,13663490:294003,295640,0
x1,323:14163153,13663490
)
]
g1,323:14408755,13501474
x1,323:14918481,13501474
g1,323:15100521,13501474
(1,323:15100521,13501474:20858071,934876,576976
(1,323:15100521,13501474:20858071,934876,576976
(1,323:15100521,13501474:20858071,934876,576976
h1,323:15100521,13501474:78643,0,0
[1,323:15179164,13501474:20700785,934876,576976
(1,323:15179164,13058118:20700785,491520,163840
x1,323:15598399,13058118
x1,323:16274923,13058118
x1,323:17487567,13058118
g1,323:17633199,13058118
x1,323:18142925,13058118
g1,323:18288557,13058118
x1,323:18962654,13058118
g1,323:19108286,13058118
x1,323:19618012,13058118
g1,323:19763644,13058118
x1,323:20104750,13058118
(1,323:20104750,13156421:294003,295640,0
x1,323:20365985,13156421
)
x1,323:21262555,13058118
g1,323:21408187,13058118
x1,323:21917913,13058118
g1,323:22063545,13058118
x1,323:22674837,13058118
(1,323:22674837,13156421:294003,295640,0
x1,323:22936072,13156421
)
x1,323:23223703,13058118
g1,323:23369335,13058118
x1,323:23879061,13058118
g1,323:24024693,13058118
x1,323:24693480,13058118
(1,323:24693480,13156421:294003,295640,0
x1,323:24954715,13156421
)
x1,323:25523604,13058118
g1,323:25669236,13058118
x1,323:26178962,13058118
g1,323:26324594,13058118
x1,323:26608205,13058118
(1,323:26608205,13156421:294003,295640,0
x1,323:26869440,13156421
)
x1,323:27411934,13058118
g1,323:27557566,13058118
x1,323:28067292,13058118
g1,323:28212924,13058118
x1,323:29105474,13058118
(1,323:29105474,13156421:294003,295640,0
x1,323:29366709,13156421
)
x1,323:29935598,13058118
g1,323:30081230,13058118
x1,323:30590956,13058118
g1,323:30736588,13058118
x1,323:31020199,13058118
(1,323:31020199,13156421:294003,295640,0
x1,323:31281434,13156421
)
x1,323:32170344,13058118
g1,323:32315976,13058118
x1,323:32825702,13058118
g1,323:32971334,13058118
x1,323:33312440,13058118
(1,323:33312440,13156421:294003,295640,0
x1,323:33573675,13156421
)
g1,323:33752075,13058118
x1,323:34261801,13058118
g1,323:34407433,13058118
x1,323:35076220,13058118
(1,323:35076220,13156421:294003,295640,0
x1,323:35337455,13156421
)
x1,323:35879949,13058118
)
(1,323:15179164,13951018:20700785,455111,127431
k1,323:25186290,13951018:10007126
x1,323:25838236,13951018
k1,323:35879950,13951018:10007126
)
]
h1,323:35879949,13501474:78643,0,0
)
)
)
x1,323:36140637,13501474
)
$1,323:36140637,13501474
g1,323:36140637,13501474
)
g1,323:36795997,13501474
)
]
)
(1,324:36725205,12599366:1165088,491520,163840
(1,324:36725205,12599366:1165088,491520,163840
x1,324:37635430,12599366
x1,324:37890293,12599366
)
)
)
(1,326:13024788,15263150:24865505,491520,163840
x1,326:14859871,15263150
g1,325:15078324,15263150
$1,325:15078324,15263150
x1,325:15625748,15263150
[1,325:15625748,15425817:324797,613939,0
(1,325:15649261,15025325:301284,213447,0
x1,325:15917777,15025325
)
(1,325:15625748,15425817:294003,295640,0
x1,325:15886983,15425817
)
]
x1,325:16132590,15263150
g1,325:16241814,15263150
x1,325:16534375,15263150
[1,325:16534375,15425817:324797,613939,0
(1,325:16557888,15025325:301284,213447,0
x1,325:16826404,15025325
)
(1,325:16534375,15425817:294003,295640,0
x1,325:16795610,15425817
)
]
x1,325:17114035,15263150
$1,325:17114035,15263150
g1,325:17332488,15263150
x1,325:18208123,15263150
g1,325:18426576,15263150
x1,325:19336800,15263150
g1,325:19555253,15263150
x1,325:20359890,15263150
x1,325:21998293,15263150
g1,325:22216746,15263150
x1,325:24401286,15263150
g1,325:24619739,15263150
x1,325:26061534,15263150
g1,325:26279987,15263150
x1,325:29722456,15263150
g1,325:30013727,15263150
x1,325:32025325,15263150
x1,325:32152756,15263150
g1,325:32371209,15263150
x1,325:33701957,15263150
g1,325:33920410,15263150
x1,325:35904701,15263150
g1,325:36123154,15263150
x1,325:36814925,15263150
g1,325:37033378,15263150
x1,325:37561309,15263150
k1,325:37890293,15263150:328984
)
(1,326:13024788,15263150:0,0,163840
(1,326:13024788,15263150:0,215040,0
g1,326:13680148,15263150
g1,326:38545653,15263150
(1,326:38545653,15263150:655360,215040,0
k1,326:38678767,15263150:133114
x1,326:39201013,15263150
)
k1,326:13024789,15263150:-26176224
)
)
(1,326:13024788,16049582:24865505,455111,127431
x1,326:13935012,16049582
g1,325:14153465,16049582
x1,325:15760920,16049582
g1,325:15979373,16049582
x1,325:17874459,16049582
g1,325:18092912,16049582
x1,325:18639047,16049582
g1,325:18857500,16049582
x1,325:22214407,16049582
g1,325:22432860,16049582
x1,325:23343084,16049582
g1,325:23561537,16049582
x1,325:24253308,16049582
x1,325:24580989,16049582
x1,325:25036100,16049582
g1,325:25254553,16049582
x1,325:26128369,16049582
x1,325:27166025,16049582
g1,325:27384478,16049582
x1,325:28294702,16049582
g1,325:28513155,16049582
x1,325:29933106,16049582
x1,325:30806923,16049582
g1,325:31025376,16049582
x1,325:32263281,16049582
x1,325:32590962,16049582
x1,325:33410163,16049582
x1,325:34304003,16049582
g1,325:34522456,16049582
x1,325:36015224,16049582
g1,325:36233677,16049582
x1,325:37507991,16049582
k1,325:37890293,16049582:382302
)
(1,326:13024788,16049582:0,0,127431
(1,326:13024788,16049582:0,215040,0
g1,326:13680148,16049582
g1,326:38545653,16049582
(1,326:38545653,16049582:655360,215040,0
k1,326:38678767,16049582:133114
x1,326:39201013,16049582
)
k1,326:13024789,16049582:-26176224
)
)
(1,326:13024788,16836014:24865505,455111,127431
x1,326:15538829,16836014
g1,325:15757282,16836014
x1,325:17148103,16836014
g1,325:17366556,16836014
x1,325:18422417,16836014
g1,325:18640870,16836014
x1,325:22651316,16836014
g1,325:22869769,16836014
x1,325:23743585,16836014
x1,325:24071266,16836014
x1,325:24859518,16836014
g1,325:25077971,16836014
x1,325:25518519,16836014
g1,325:25736972,16836014
x1,325:27723082,16836014
g1,325:27941535,16836014
x1,325:28709764,16836014
k1,326:33254481,16836014:4635812
k1,326:37890293,16836014:4635812
)
(1,332:13024788,16836014:0,0,127431
(1,332:13024788,16836014:0,215040,0
g1,332:13680148,16836014
g1,332:38545653,16836014
(1,332:38545653,16836014:655360,215040,0
k1,332:38678767,16836014:133114
x1,332:39201013,16836014
)
k1,332:13024789,16836014:-26176224
)
)
(1,332:15376044,19014207:22514249,1357583,1029902
(1,332:15376044,19014207:20162993,1357583,1029902
h1,332:15376044,19014207:0,0,0
(1,326:15376044,19014207:0,0,0
$1,326:15376044,19014207
(1,326:15376044,18227775:0,0,0
)
$1,326:15376044,19014207
)
h1,328:15376044,19014207:0,0,0
[1,331:15376044,19014207:20162993,1357583,1029902
(1,329:15376044,18207124:20162993,550500,235932
g1,329:15376044,18207124
(1,329:15376044,18207124:0,550500,235932
g1,329:15376044,18207124
(1,328:15376044,18207124:0,550500,235932
[1,328:15376044,18207124:0,550500,235932
(1,203:15376044,18207124:0,550500,235932
r1,353:15376044,18207124:0,786432,235932
)
]
)
$1,329:15376044,18207124
h1,329:15376044,18207124:0,0,0
$1,329:15376044,18207124
)
g1,329:15376044,18207124
(1,329:15376044,18207124:20162993,550500,235932
$1,329:15376044,18207124
(1,329:15376044,18207124:18957516,491520,163840
h1,329:15376044,18207124:0,0,0
x1,329:15668605,18207124
(1,329:15668605,18305427:294003,295640,0
x1,329:15929840,18305427
)
x1,329:16454129,18207124
g1,329:16599761,18207124
x1,329:17109487,18207124
g1,329:17255119,18207124
x1,329:17837663,18207124
g1,329:18019703,18207124
x1,329:18529429,18207124
g1,329:18711469,18207124
x1,329:19004030,18207124
(1,329:19004030,18305427:294003,295640,0
x1,329:19265265,18305427
)
x1,329:20626961,18207124
g1,329:20772593,18207124
x1,329:21282319,18207124
g1,329:21427951,18207124
x1,329:21745619,18207124
(1,329:21745619,18305427:294003,295640,0
x1,329:22006854,18305427
)
x1,329:22640901,18207124
g1,329:22786533,18207124
x1,329:23296259,18207124
g1,329:23441891,18207124
x1,329:24053183,18207124
(1,329:24053183,18305427:294003,295640,0
x1,329:24314418,18305427
)
x1,329:24865284,18207124
(1,329:24865284,18305427:294003,295640,0
x1,329:25126519,18305427
)
g1,329:25304919,18207124
x1,329:25814645,18207124
g1,329:25960277,18207124
x1,329:26301383,18207124
(1,329:26301383,18305427:294003,295640,0
x1,329:26562618,18305427
)
g1,329:26741018,18207124
x1,329:27250744,18207124
g1,329:27396376,18207124
x1,329:28260178,18207124
g1,329:28405810,18207124
x1,329:28915536,18207124
g1,329:29061168,18207124
x1,329:29344779,18207124
(1,329:29344779,18305427:294003,295640,0
x1,329:29606014,18305427
)
x1,329:30186206,18207124
(1,329:30186206,18305427:294003,295640,0
x1,329:30447441,18305427
)
x1,329:31226593,18207124
g1,329:31372225,18207124
x1,329:31881951,18207124
g1,329:32027583,18207124
x1,329:32601402,18207124
(1,329:32601402,18305427:294003,295640,0
x1,329:32862637,18305427
)
x1,329:34333560,18207124
)
$1,329:34333560,18207124
k1,329:35539037,18207124:1205477
)
g1,329:36194397,18207124
(1,329:36194397,18207124:-655360,550500,235932
g1,329:36194397,18207124
(1,328:36194397,18207124:0,550500,235932
[1,328:36194397,18207124:0,550500,235932
(1,203:36194397,18207124:0,550500,235932
r1,353:36194397,18207124:0,786432,235932
)
]
)
$1,329:36194397,18207124
(1,329:36194397,18207124:-655360,0,0
)
$1,329:35539037,18207124
)
g1,329:35539037,18207124
)
(1,331:15376044,19430724:20162993,725524,613385
g1,330:15376044,19430724
(1,330:15376044,19430724:0,725524,613385
g1,330:15376044,19430724
(1,328:15376044,19430724:0,550500,235932
[1,328:15376044,19430724:0,550500,235932
(1,203:15376044,19430724:0,550500,235932
r1,353:15376044,19430724:0,786432,235932
)
]
)
$1,330:15376044,19430724
h1,330:15376044,19430724:0,0,0
$1,330:15376044,19430724
)
g1,330:15376044,19430724
(1,331:15376044,19430724:20162993,725524,613385
$1,331:15376044,19430724
(1,331:15376044,19430724:20162993,725524,613385
h1,331:15376044,19430724:0,0,0
x1,331:15668605,19430724
(1,331:15668605,19529027:294003,295640,0
x1,331:15929840,19529027
)
x1,331:16454129,19430724
g1,331:16599761,19430724
x1,331:17109487,19430724
g1,331:17255119,19430724
x1,331:17837663,19430724
g1,331:18019703,19430724
x1,331:18529429,19430724
g1,331:18711469,19430724
x1,331:19004030,19430724
(1,331:19004030,19529027:294003,295640,0
x1,331:19265265,19529027
)
x1,331:20044417,19430724
g1,331:20190049,19430724
x1,331:20699775,19430724
g1,331:20845407,19430724
(1,331:20845407,19430724:2654555,725524,613385
(1,331:20845407,19430724:2654555,725524,613385
(1,331:20845407,19430724:2654555,725524,613385
h1,331:20845407,19430724:78643,0,0
[1,331:20924050,19430724:2497269,725524,613385
(1,331:20924050,18987368:2497269,282168,98303
k1,331:21866849,18987368:942799
x1,331:22184517,18987368
(1,331:22184517,19085671:294003,295640,0
x1,331:22445752,19085671
)
k1,331:23421319,18987368:942799
)
(1,331:20924050,19880268:2497269,491520,163840
x1,331:21787852,19880268
g1,331:21933484,19880268
x1,331:22443210,19880268
g1,331:22588842,19880268
x1,331:22872453,19880268
(1,331:22872453,19978571:294003,295640,0
x1,331:23133688,19978571
)
x1,331:23421319,19880268
)
]
h1,331:23421319,19430724:78643,0,0
)
)
)
x1,331:24101241,19430724
g1,331:24246873,19430724
x1,331:24756599,19430724
g1,331:24902231,19430724
x1,331:25513523,19430724
(1,331:25513523,19529027:294003,295640,0
x1,331:25774758,19529027
)
x1,331:26325624,19430724
(1,331:26325624,19529027:294003,295640,0
x1,331:26586859,19529027
)
g1,331:26765259,19430724
x1,331:27274985,19430724
g1,331:27420617,19430724
x1,331:27761723,19430724
(1,331:27761723,19529027:294003,295640,0
x1,331:28022958,19529027
)
g1,331:28201358,19430724
x1,331:28711084,19430724
g1,331:28856716,19430724
x1,331:29720518,19430724
g1,331:29866150,19430724
x1,331:30375876,19430724
g1,331:30521508,19430724
x1,331:30805119,19430724
(1,331:30805119,19529027:294003,295640,0
x1,331:31066354,19529027
)
x1,331:31646546,19430724
(1,331:31646546,19529027:294003,295640,0
x1,331:31907781,19529027
)
x1,331:32686933,19430724
g1,331:32832565,19430724
x1,331:33342291,19430724
g1,331:33487923,19430724
x1,331:34061742,19430724
(1,331:34061742,19529027:294003,295640,0
x1,331:34322977,19529027
)
x1,331:35539037,19430724
)
$1,331:35539037,19430724
g1,331:35539037,19430724
)
g1,331:36194397,19430724
)
]
)
(1,332:36725205,19014207:1165088,491520,163840
(1,332:36725205,19014207:1165088,491520,163840
x1,332:37635430,19014207
x1,332:37890293,19014207
)
)
)
(1,334:13024788,21192400:24865505,455111,127431
x1,334:13613521,21192400
k1,333:13827472,21192400:213951
x1,333:14865783,21192400
k1,333:15079734,21192400:213951
x1,333:16721050,21192400
k1,333:16935902,21192400:214852
x1,333:17827922,21192400
k1,333:18041873,21192400:213951
x1,333:18898212,21192400
x1,333:19737075,21192400
k1,333:19951026,21192400:213951
x1,333:20382763,21192400
k1,333:20596714,21192400:213951
x1,333:20917841,21192400
k1,333:21131792,21192400:213951
x1,333:21381558,21192400
x1,333:21827203,21192400
x1,333:22344209,21192400
x1,333:25666090,21192400
k1,333:25880041,21192400:213951
x1,333:28486522,21192400
k1,333:28700473,21192400:213951
x1,333:30092024,21192400
k1,333:30306876,21192400:214852
x1,333:31341619,21192400
k1,333:31555570,21192400:213951
x1,333:32447590,21192400
k1,333:32661541,21192400:213951
x1,333:33591025,21192400
x1,333:35714397,21192400
k1,333:35928348,21192400:213951
x1,333:36445720,21192400
k1,333:36659671,21192400:213951
x1,333:37551690,21192400
x1,333:37890293,21192400
k1,333:37890293,21192400:0
)
(1,334:13024788,21192400:0,0,127431
(1,334:13024788,21192400:0,215040,0
g1,334:13680148,21192400
g1,334:38545653,21192400
(1,334:38545653,21192400:655360,215040,0
k1,334:38678767,21192400:133114
x1,334:39201013,21192400
)
k1,334:13024789,21192400:-26176224
)
)
(1,334:13024788,21978832:24865505,455111,127431
x1,334:14209901,21978832
g1,333:14428354,21978832
x1,333:14974489,21978832
g1,333:15192942,21978832
x1,333:16103166,21978832
g1,333:16321619,21978832
x1,333:17577729,21978832
g1,333:17796182,21978832
x1,333:18964909,21978832
g1,333:19183362,21978832
x1,333:20202813,21978832
x1,333:21498972,21978832
g1,333:21717425,21978832
x1,333:22409196,21978832
g1,333:22627649,21978832
x1,333:23323060,21978832
g1,333:23541513,21978832
x1,333:25365601,21978832
x1,333:25602259,21978832
g1,333:25820712,21978832
x1,333:26769166,21978832
x1,333:29117546,21978832
g1,333:29408817,21978832
x1,333:29900338,21978832
g1,333:30118791,21978832
x1,333:30559339,21978832
g1,333:30777792,21978832
x1,333:33188065,21978832
g1,333:33406518,21978832
x1,333:34608015,21978832
g1,333:34826468,21978832
x1,333:35736692,21978832
g1,333:35955145,21978832
x1,333:37668186,21978832
k1,333:37890293,21978832:235214
)
(1,334:13024788,21978832:0,0,127431
(1,334:13024788,21978832:0,215040,0
g1,334:13680148,21978832
g1,334:38545653,21978832
(1,334:38545653,21978832:655360,215040,0
k1,334:38678767,21978832:133114
x1,334:39201013,21978832
)
k1,334:13024789,21978832:-26176224
)
)
(1,334:13024788,22765264:24865505,455111,127431
x1,334:14209901,22765264
g1,333:14428354,22765264
x1,333:14868902,22765264
g1,333:15087355,22765264
x1,333:15451445,22765264
x1,333:17544962,22765264
g1,333:17763415,22765264
x1,333:20168229,22765264
g1,333:20386682,22765264
x1,333:21406133,22765264
g1,333:21624586,22765264
x1,333:22061494,22765264
g1,333:22279947,22765264
x1,333:24209623,22765264
g1,333:24428076,22765264
x1,333:26272190,22765264
x1,333:26545256,22765264
g1,333:26763709,22765264
x1,333:27673933,22765264
g1,333:27892386,22765264
x1,333:29368771,22765264
x1,333:29896700,22765264
g1,333:30115153,22765264
x1,333:30661288,22765264
x1,333:33452034,22765264
g1,333:33670487,22765264
x1,333:34325848,22765264
x1,333:35820436,22765264
g1,333:36038889,22765264
x1,333:37021932,22765264
k1,333:37890293,22765264:886056
)
(1,334:13024788,22765264:0,0,127431
(1,334:13024788,22765264:0,215040,0
g1,334:13680148,22765264
g1,334:38545653,22765264
(1,334:38545653,22765264:655360,215040,0
k1,334:38678767,22765264:133114
x1,334:39201013,22765264
)
k1,334:13024789,22765264:-26176224
)
)
(1,334:13024788,23551696:24865505,455111,127431
x1,334:15433270,23551696
x1,333:15559609,23551696
k1,333:15850835,23551696:291226
x1,333:16719408,23551696
k1,333:16937724,23551696:218316
x1,333:17842486,23551696
k1,333:18060803,23551696:218317
x1,333:19546423,23551696
k1,333:19764740,23551696:218317
x1,333:21357123,23551696
k1,333:21575467,23551696:218344
x1,333:22480229,23551696
k1,333:22698546,23551696:218317
x1,333:23910931,23551696
x1,333:24363202,23551696
x1,333:24889663,23551696
k1,333:25107980,23551696:218317
x1,333:26285983,23551696
k1,333:26504300,23551696:218317
x1,333:27448872,23551696
k1,333:27667189,23551696:218317
x1,333:30453859,23551696
k1,333:30672176,23551696:218317
x1,333:31667415,23551696
x1,333:34403527,23551696
k1,333:34694752,23551696:291225
x1,333:35440276,23551696
k1,333:35658593,23551696:218317
x1,333:35984308,23551696
k1,333:36202625,23551696:218317
x1,333:37981388,23551696
k1,333:37890293,23551696:0
)
(1,334:13024788,23551696:0,0,127431
(1,334:13024788,23551696:0,215040,0
g1,334:13680148,23551696
g1,334:38545653,23551696
(1,334:38545653,23551696:655360,215040,0
k1,334:38678767,23551696:133114
x1,334:39201013,23551696
)
k1,334:13024789,23551696:-26176224
)
)
(1,334:13024788,24338128:24865505,455111,127431
x1,334:13916808,24338128
k1,333:14123040,24338128:206232
x1,333:14836656,24338128
x1,333:16638901,24338128
k1,333:16845133,24338128:206232
x1,333:17917340,24338128
k1,333:18123572,24338128:206232
x1,333:18640944,24338128
k1,333:18847177,24338128:206233
x1,333:19739196,24338128
x1,333:20077799,24338128
k1,333:20284031,24338128:206232
x1,333:21445441,24338128
k1,333:21651673,24338128:206232
x1,333:22083410,24338128
k1,333:22289642,24338128:206232
x1,333:24396593,24338128
x1,333:24628154,24338128
k1,333:24834386,24338128:206232
x1,333:26138519,24338128
k1,333:26344751,24338128:206232
x1,333:27026254,24338128
k1,333:27232487,24338128:206233
x1,333:28001408,24338128
x1,333:28642934,24338128
k1,333:28930131,24338128:287197
x1,333:30036235,24338128
k1,333:30242467,24338128:206232
x1,333:30956083,24338128
x1,333:32758328,24338128
k1,333:32964560,24338128:206232
x1,333:34036767,24338128
k1,333:34243000,24338128:206233
x1,333:34760372,24338128
k1,333:34966604,24338128:206232
x1,333:35323412,24338128
x1,333:36269318,24338128
k1,333:36475550,24338128:206232
x1,333:37890293,24338128
k1,333:37890293,24338128:0
)
(1,334:13024788,24338128:0,0,127431
(1,334:13024788,24338128:0,215040,0
g1,334:13680148,24338128
g1,334:38545653,24338128
(1,334:38545653,24338128:655360,215040,0
k1,334:38678767,24338128:133114
x1,334:39201013,24338128
)
k1,334:13024789,24338128:-26176224
)
)
(1,334:13024788,25124560:24865505,491520,163840
x1,334:15218050,25124560
k1,333:15436102,25124560:218052
x1,333:15963505,25124560
k1,333:16181558,25124560:218053
x1,333:17529161,25124560
k1,333:17747213,25124560:218052
x1,333:19569477,25124560
x1,333:19805880,25124560
k1,333:20023932,25124560:218052
x1,333:20971437,25124560
x1,333:23135624,25124560
k1,333:23353677,25124560:218053
x1,333:25281424,25124560
x1,333:25517827,25124560
k1,333:25735879,25124560:218052
x1,333:26790684,25124560
k1,333:27008736,25124560:218052
x1,333:27336089,25124560
k1,333:27554141,25124560:218052
x1,333:27917867,25124560
x1,333:29647401,25124560
k1,333:29865454,25124560:218053
x1,333:30392857,25124560
k1,333:30610909,25124560:218052
x1,333:31958512,25124560
k1,333:32176564,25124560:218052
x1,333:33760590,25124560
k1,333:33978643,25124560:218053
x1,333:34324183,25124560
x1,333:36508319,25124560
k1,333:36726371,25124560:218052
x1,333:37890293,25124560
k1,333:37890293,25124560:0
)
(1,334:13024788,25124560:0,0,163840
(1,334:13024788,25124560:0,215040,0
g1,334:13680148,25124560
g1,334:38545653,25124560
(1,334:38545653,25124560:655360,215040,0
k1,334:38678767,25124560:133114
x1,334:39201013,25124560
)
k1,334:13024789,25124560:-26176224
)
)
(1,334:13024788,25910992:24865505,491520,163840
x1,334:14464763,25910992
x1,333:15884714,25910992
g1,333:16103167,25910992
x1,333:16631098,25910992
g1,333:16849551,25910992
x1,333:17759775,25910992
g1,333:17978228,25910992
x1,333:19563840,25910992
g1,333:19782293,25910992
x1,333:22842466,25910992
g1,333:23060919,25910992
x1,333:23971143,25910992
g1,333:24189596,25910992
x1,333:25138050,25910992
x1,333:27304385,25910992
g1,333:27522838,25910992
x1,333:29452515,25910992
x1,333:29689173,25910992
g1,333:29907626,25910992
x1,333:32783934,25910992
g1,333:33002387,25910992
x1,333:33548522,25910992
g1,333:33766975,25910992
x1,333:34740915,25910992
g1,333:35032186,25910992
(1,333:35032186,25910992:837407,491520,163840
x1,333:35287049,25910992
x1,333:35614730,25910992
x1,333:35869593,25910992
)
x1,333:36051638,25910992
g1,333:36342909,25910992
x1,333:37407871,25910992
x1,333:37753756,25910992
k1,333:37890293,25910992:136537
)
(1,334:13024788,25910992:0,0,163840
(1,334:13024788,25910992:0,215040,0
g1,334:13680148,25910992
g1,334:38545653,25910992
(1,334:38545653,25910992:655360,215040,0
k1,334:38678767,25910992:133114
x1,334:39201013,25910992
)
k1,334:13024789,25910992:-26176224
)
)
(1,334:13024788,26697424:24865505,455111,127431
x1,334:14209901,26697424
g1,333:14428354,26697424
x1,333:16325262,26697424
g1,333:16543715,26697424
x1,333:17239126,26697424
g1,333:17457579,26697424
x1,333:18406033,26697424
x1,333:20572368,26697424
g1,333:20790821,26697424
x1,333:22720498,26697424
x1,333:22957156,26697424
g1,333:23175609,26697424
x1,333:23758153,26697424
g1,333:23976606,26697424
x1,333:24886830,26697424
g1,333:25105283,26697424
x1,333:26581668,26697424
x1,333:27109597,26697424
g1,333:27328050,26697424
x1,333:27619321,26697424
x1,333:29275929,26697424
g1,333:29494382,26697424
x1,333:31753560,26697424
g1,333:31972013,26697424
x1,333:32299694,26697424
g1,333:32518147,26697424
x1,333:34706326,26697424
x1,333:34942984,26697424
g1,333:35161437,26697424
x1,333:35784030,26697424
x1,333:36748867,26697424
k1,333:37890293,26697424:1141426
)
(1,334:13024788,26697424:0,0,127431
(1,334:13024788,26697424:0,215040,0
g1,334:13680148,26697424
g1,334:38545653,26697424
(1,334:38545653,26697424:655360,215040,0
k1,334:38678767,26697424:133114
x1,334:39201013,26697424
)
k1,334:13024789,26697424:-26176224
)
)
(1,334:13024788,27483856:24865505,491520,163840
x1,334:13975062,27483856
x1,333:14794263,27483856
g1,333:15012716,27483856
x1,333:15376806,27483856
x1,333:15704487,27483856
g1,333:15922940,27483856
$1,333:15922940,27483856
x1,333:16240608,27483856
(1,333:16240608,27582159:218188,303558,0
x1,333:16426028,27582159
)
$1,333:16458796,27483856
g1,333:16677249,27483856
x1,333:17223384,27483856
g1,333:17441837,27483856
x1,333:18415777,27483856
g1,333:18707048,27483856
(1,333:18707048,27483856:1165088,491520,163840
x1,333:18961911,27483856
x1,333:19617273,27483856
x1,333:19872136,27483856
)
x1,333:20054181,27483856
g1,333:20345452,27483856
x1,333:20946200,27483856
g1,333:21164653,27483856
x1,333:22074877,27483856
g1,333:22293330,27483856
x1,333:23462056,27483856
g1,333:23680509,27483856
x1,333:24208440,27483856
g1,333:24426893,27483856
x1,333:25593799,27483856
g1,333:25812252,27483856
$1,333:25812252,27483856
x1,333:26129920,27483856
(1,333:26129920,27582159:218188,303558,0
x1,333:26315340,27582159
)
$1,333:26348108,27483856
x1,333:26530153,27483856
g1,333:26748606,27483856
x1,333:27658830,27483856
g1,333:27877283,27483856
x1,333:29062396,27483856
g1,333:29280849,27483856
x1,333:29972620,27483856
x1,333:30540599,27483856
g1,333:30759052,27483856
x1,333:31705686,27483856
g1,333:31924139,27483856
x1,333:32615910,27483856
x1,333:32943591,27483856
g1,333:33162044,27483856
x1,333:33853815,27483856
x1,333:34181496,27483856
g1,333:34399949,27483856
x1,333:35892717,27483856
x1,333:37003191,27483856
g1,333:37221644,27483856
x1,333:37804188,27483856
k1,333:37890293,27483856:86105
)
(1,334:13024788,27483856:0,0,163840
(1,334:13024788,27483856:0,215040,0
g1,334:13680148,27483856
g1,334:38545653,27483856
(1,334:38545653,27483856:655360,215040,0
k1,334:38678767,27483856:133114
x1,334:39201013,27483856
)
k1,334:13024789,27483856:-26176224
)
)
(1,334:13024788,28270288:24865505,455111,127431
x1,334:13935012,28270288
g1,333:14153465,28270288
x1,333:15629850,28270288
x1,333:16157779,28270288
g1,333:16376232,28270288
x1,333:17907229,28270288
g1,333:18125682,28270288
x1,333:19327179,28270288
g1,333:19545632,28270288
x1,333:20419448,28270288
x1,333:20747129,28270288
g1,333:20965582,28270288
x1,333:22130669,28270288
g1,333:22349122,28270288
x1,333:22931666,28270288
g1,333:23150119,28270288
x1,333:23845530,28270288
g1,333:24063983,28270288
x1,333:25272760,28270288
k1,334:31517957,28270288:6372337
k1,334:37890293,28270288:6372336
)
(1,334:13024788,28270288:0,0,127431
(1,334:13024788,28270288:0,215040,0
g1,334:13680148,28270288
g1,334:38545653,28270288
(1,334:38545653,28270288:655360,215040,0
k1,334:38678767,28270288:133114
x1,334:39201013,28270288
)
k1,334:13024789,28270288:-26176224
)
)
h1,334:13024788,28270288:0,0,127431
(1,334:13024788,30100065:24865505,546132,152916
(1,334:13024788,30100065:0,0,0
g1,334:13024788,30100065
)
(1,334:13024788,30100065:0,0,0
(1,334:13024788,30100065:0,0,0
(1,334:13024788,29182561:0,0,0
)
)
g1,334:13024788,30100065
)
x1,334:17628693,30100065
g1,334:17923605,30100065
x1,334:18415125,30100065
x1,334:19619349,30100065
x1,334:20287817,30100065
g1,334:20582729,30100065
x1,334:21995849,30100065
g1,334:22290761,30100065
x1,334:24986749,30100065
x1,334:25429117,30100065
g1,334:25724029,30100065
x1,334:28732133,30100065
k1,334:33311213,30100065:4579080
k1,334:37890293,30100065:4579080
)
(1,334:13024788,30100065:0,0,152916
(1,334:13024788,30100065:0,215040,0
g1,334:13680148,30100065
g1,334:38545653,30100065
(1,334:38545653,30100065:655360,215040,0
k1,334:38678767,30100065:133114
x1,334:39201013,30100065
)
k1,334:13024789,30100065:-26176224
)
)
h1,334:13024788,30100065:0,0,152916
(1,338:13024788,31309749:24865505,491520,163840
x1,338:15225578,31309749
g1,336:15444031,31309749
x1,336:18688156,31309749
g1,336:18906609,31309749
x1,336:19268879,31309749
x1,336:20156532,31309749
x1,336:20649126,31309749
g1,336:20867579,31309749
x1,336:21410984,31309749
g1,336:21629437,31309749
x1,336:22535111,31309749
g1,336:22753564,31309749
x1,336:24059547,31309749
x1,336:25313090,31309749
g1,336:25531543,31309749
x1,336:28139883,31309749
g1,336:28358336,31309749
x1,336:29227783,31309749
x1,336:30079208,31309749
g1,336:30297661,31309749
(1,336:30297661,31309749:1165088,491520,163840
x1,336:30552524,31309749
x1,336:31207886,31309749
x1,336:31462749,31309749
)
g1,336:31681202,31309749
x1,336:32550650,31309749
x1,336:33133812,31309749
g1,336:33352265,31309749
x1,336:33678308,31309749
g1,336:33896761,31309749
x1,336:34784323,31309749
x1,336:35852928,31309749
g1,336:36071381,31309749
x1,336:37123774,31309749
g1,336:37342227,31309749
x1,336:37885632,31309749
k1,336:37890293,31309749:4661
)
(1,338:13024788,31309749:0,0,163840
(1,338:13024788,31309749:0,215040,0
g1,338:13680148,31309749
g1,338:38545653,31309749
(1,338:38545653,31309749:655360,215040,0
k1,338:38678767,31309749:133114
x1,338:39201013,31309749
)
k1,338:13024789,31309749:-26176224
)
)
(1,338:13024788,32096181:24865505,455111,127431
x1,338:14501173,32096181
x1,336:15029102,32096181
g1,336:15247555,32096181
x1,336:17676034,32096181
g1,336:17967305,32096181
x1,336:20255607,32096181
g1,336:20474060,32096181
x1,336:20856355,32096181
g1,336:21074808,32096181
x1,336:21985032,32096181
g1,336:22203485,32096181
x1,336:23645280,32096181
g1,336:23863733,32096181
x1,336:27124157,32096181
g1,336:27342610,32096181
x1,336:27870541,32096181
g1,336:28088994,32096181
x1,336:28780765,32096181
g1,336:28999218,32096181
x1,336:31620663,32096181
g1,336:31839116,32096181
x1,336:32712932,32096181
x1,336:33568543,32096181
g1,336:33786996,32096181
x1,336:34227544,32096181
g1,336:34445997,32096181
x1,336:35392631,32096181
g1,336:35611084,32096181
x1,336:37471582,32096181
k1,336:37890293,32096181:509806
)
(1,338:13024788,32096181:0,0,127431
(1,338:13024788,32096181:0,215040,0
g1,338:13680148,32096181
g1,338:38545653,32096181
(1,338:38545653,32096181:655360,215040,0
k1,338:38678767,32096181:133114
x1,338:39201013,32096181
)
k1,338:13024789,32096181:-26176224
)
)
(1,338:13024788,32882613:24865505,455111,0
x1,338:14274890,32882613
k1,336:14492849,32882613:217959
x1,336:15385779,32882613
k1,336:15603738,32882613:217959
x1,336:17052071,32882613
x1,336:17569624,32882613
k1,336:17787582,32882613:217958
x1,336:19291275,32882613
k1,336:19509234,32882613:217959
x1,336:20080710,32882613
k1,336:20298669,32882613:217959
x1,336:22982814,32882613
k1,336:23200773,32882613:217959
x1,336:24236572,32882613
k1,336:24454531,32882613:217959
x1,336:26133239,32882613
x1,336:27938397,32882613
k1,336:28156356,32882613:217959
x1,336:28495670,32882613
x1,336:30893388,32882613
k1,336:31111346,32882613:217958
x1,336:32290015,32882613
k1,336:32507974,32882613:217959
x1,336:34438488,32882613
k1,336:34656447,32882613:217959
x1,336:37158436,32882613
x1,336:37890293,32882613
k1,336:37890293,32882613:0
)
(1,338:13024788,32882613:0,0,0
(1,338:13024788,32882613:0,215040,0
g1,338:13680148,32882613
g1,338:38545653,32882613
(1,338:38545653,32882613:655360,215040,0
k1,338:38678767,32882613:133114
x1,338:39201013,32882613
)
k1,338:13024789,32882613:-26176224
)
)
(1,338:13024788,33669045:24865505,455111,127431
x1,338:13607332,33669045
g1,336:13825785,33669045
x1,336:14736009,33669045
g1,336:14954462,33669045
x1,336:16398078,33669045
g1,336:16616531,33669045
x1,336:17672392,33669045
g1,336:17890845,33669045
x1,336:18801069,33669045
g1,336:19019522,33669045
x1,336:22050567,33669045
g1,336:22341838,33669045
x1,336:23834605,33669045
g1,336:24053058,33669045
x1,336:24963282,33669045
g1,336:25181735,33669045
x1,336:26494279,33669045
x1,336:27754029,33669045
g1,336:27972482,33669045
x1,336:28846298,33669045
x1,336:29701909,33669045
g1,336:29920362,33669045
x1,336:30360910,33669045
g1,336:30579363,33669045
x1,336:30907044,33669045
g1,336:31125497,33669045
x1,336:32545448,33669045
g1,336:32763901,33669045
x1,336:33459312,33669045
g1,336:33677765,33669045
x1,336:36938189,33669045
k1,336:37890293,33669045:952104
)
(1,338:13024788,33669045:0,0,127431
(1,338:13024788,33669045:0,215040,0
g1,338:13680148,33669045
g1,338:38545653,33669045
(1,338:38545653,33669045:655360,215040,0
k1,338:38678767,33669045:133114
x1,338:39201013,33669045
)
k1,338:13024789,33669045:-26176224
)
)
(1,338:13024788,34455477:24865505,491520,163840
x1,338:13388878,34455477
x1,336:14280899,34455477
x1,336:14776060,34455477
g1,336:14994513,34455477
x1,336:15977555,34455477
g1,336:16196008,34455477
x1,336:16560098,34455477
x1,336:16869574,34455477
g1,336:17088027,34455477
x1,336:19563838,34455477
g1,336:19782291,34455477
x1,336:20146381,34455477
x1,336:20474062,34455477
g1,336:20692515,34455477
x1,336:22625831,34455477
g1,336:22844284,34455477
$1,336:22844284,34455477
x1,336:23136845,34455477
(1,336:23136845,34553780:218188,303558,0
x1,336:23322265,34553780
)
x1,336:23846554,34455477
g1,336:23992186,34455477
x1,336:24501912,34455477
g1,336:24647544,34455477
x1,336:25230088,34455477
g1,336:25412128,34455477
x1,336:25921854,34455477
g1,336:26103894,34455477
x1,336:26396455,34455477
(1,336:26396455,34553780:218188,303558,0
x1,336:26581875,34553780
)
x1,336:27361027,34455477
$1,336:27361027,34455477
x1,336:27543072,34455477
g1,336:27761525,34455477
$1,336:27761525,34455477
x1,336:27987305,34455477
g1,336:28169345,34455477
x1,336:28679071,34455477
g1,336:28861111,34455477
x1,336:29370837,34455477
g1,336:29480061,34455477
x1,336:29807742,34455477
$1,336:29807742,34455477
x1,336:29989787,34455477
g1,336:30281058,34455477
x1,336:30881806,34455477
g1,336:31100259,34455477
x1,336:32594847,34455477
g1,336:32813300,34455477
x1,336:33286616,34455477
x1,336:34657413,34455477
g1,336:34875866,34455477
x1,336:36368633,34455477
g1,336:36587086,34455477
x1,336:36914767,34455477
k1,336:37890293,34455477:975526
)
(1,338:13024788,34455477:0,0,163840
(1,338:13024788,34455477:0,215040,0
g1,338:13680148,34455477
g1,338:38545653,34455477
(1,338:38545653,34455477:655360,215040,0
k1,338:38678767,34455477:133114
x1,338:39201013,34455477
)
k1,338:13024789,34455477:-26176224
)
)
(1,338:13024788,35241909:24865505,455111,127431
x1,338:14643946,35241909
g1,336:14862399,35241909
x1,336:15807059,35241909
x1,336:17964803,35241909
g1,336:18183256,35241909
x1,336:18872260,35241909
x1,336:19438040,35241909
g1,336:19656493,35241909
x1,336:20599341,35241909
g1,336:20817794,35241909
x1,336:21107900,35241909
x1,336:22757809,35241909
g1,336:22976262,35241909
x1,336:23302632,35241909
x1,336:23628929,35241909
x1,336:24156486,35241909
g1,336:24374939,35241909
x1,336:25825473,35241909
g1,336:26043926,35241909
x1,336:27313144,35241909
g1,336:27531597,35241909
x1,336:28586861,35241909
g1,336:28805314,35241909
x1,336:29985686,35241909
g1,336:30204139,35241909
x1,336:30642925,35241909
g1,336:30861378,35241909
x1,336:32750698,35241909
g1,336:32969151,35241909
x1,336:33513102,35241909
g1,336:33731555,35241909
x1,336:34420559,35241909
g1,336:34639012,35241909
x1,336:37886395,35241909
k1,336:37890293,35241909:3898
)
(1,338:13024788,35241909:0,0,127431
(1,338:13024788,35241909:0,215040,0
g1,338:13680148,35241909
g1,338:38545653,35241909
(1,338:38545653,35241909:655360,215040,0
k1,338:38678767,35241909:133114
x1,338:39201013,35241909
)
k1,338:13024789,35241909:-26176224
)
)
(1,338:13024788,36028341:24865505,455111,127431
x1,338:13388878,36028341
x1,336:14280899,36028341
x1,336:14517557,36028341
g1,336:14736010,36028341
x1,336:15937507,36028341
g1,336:16155960,36028341
x1,336:17139002,36028341
g1,336:17357455,36028341
x1,336:17721545,36028341
x1,336:18031021,36028341
g1,336:18249474,36028341
x1,336:19927927,36028341
g1,336:20146380,36028341
x1,336:20730744,36028341
g1,336:20949197,36028341
x1,336:23537875,36028341
g1,336:23829146,36028341
x1,336:26450594,36028341
g1,336:26669047,36028341
x1,336:27728548,36028341
g1,336:27947001,36028341
x1,336:29731041,36028341
x1,336:30113336,36028341
g1,336:30331789,36028341
x1,336:30914333,36028341
g1,336:31132786,36028341
x1,336:32043010,36028341
g1,336:32261463,36028341
x1,336:33135279,36028341
x1,336:33990890,36028341
g1,336:34209343,36028341
x1,336:35521887,36028341
x1,336:36781637,36028341
g1,336:37000090,36028341
x1,336:37546225,36028341
k1,336:37890293,36028341:344068
)
(1,338:13024788,36028341:0,0,127431
(1,338:13024788,36028341:0,215040,0
g1,338:13680148,36028341
g1,338:38545653,36028341
(1,338:38545653,36028341:655360,215040,0
k1,338:38678767,36028341:133114
x1,338:39201013,36028341
)
k1,338:13024789,36028341:-26176224
)
)
(1,338:13024788,36814773:24865505,491520,163840
x1,338:13998728,36814773
g1,336:14289999,36814773
(1,336:14289999,36814773:1165088,491520,163840
x1,336:14544862,36814773
x1,336:15200224,36814773
x1,336:15455087,36814773
)
g1,336:15673540,36814773
x1,336:17539498,36814773
g1,336:17757951,36814773
x1,336:18304086,36814773
g1,336:18522539,36814773
x1,336:18777402,36814773
x1,336:19232513,36814773
x1,336:19541989,36814773
g1,336:19760442,36814773
x1,336:21912212,36814773
g1,336:22130665,36814773
x1,336:24832211,36814773
g1,336:25123482,36814773
x1,336:26252159,36814773
g1,336:26470612,36814773
x1,336:27622956,36814773
g1,336:27841409,36814773
x1,336:28789863,36814773
x1,336:30956198,36814773
g1,336:31174651,36814773
x1,336:33104328,36814773
x1,336:33340986,36814773
g1,336:33559439,36814773
x1,336:34760936,36814773
g1,336:34979389,36814773
x1,336:37193053,36814773
k1,336:37890293,36814773:697240
)
(1,338:13024788,36814773:0,0,163840
(1,338:13024788,36814773:0,215040,0
g1,338:13680148,36814773
g1,338:38545653,36814773
(1,338:38545653,36814773:655360,215040,0
k1,338:38678767,36814773:133114
x1,338:39201013,36814773
)
k1,338:13024789,36814773:-26176224
)
)
(1,338:13024788,37601205:24865505,491520,163840
x1,338:13317349,37601205
(1,336:13317349,37699508:218188,303558,0
x1,336:13502769,37699508
)
x1,336:14027058,37601205
g1,336:14172690,37601205
x1,336:14682416,37601205
g1,336:14828048,37601205
x1,336:15410592,37601205
g1,336:15592632,37601205
x1,336:16102358,37601205
g1,336:16284398,37601205
x1,336:16576959,37601205
(1,336:16576959,37699508:218188,303558,0
x1,336:16762379,37699508
)
x1,336:17541531,37601205
$1,336:17541531,37601205
x1,336:17723576,37601205
g1,336:17942029,37601205
$1,336:17942029,37601205
x1,336:18167809,37601205
g1,336:18349849,37601205
x1,336:18859575,37601205
g1,336:19041615,37601205
x1,336:19551341,37601205
g1,336:19660565,37601205
x1,336:19988246,37601205
$1,336:19988246,37601205
x1,336:20170291,37601205
g1,336:20388744,37601205
x1,336:21444605,37601205
g1,336:21663058,37601205
x1,336:22573282,37601205
g1,336:22791735,37601205
x1,336:25267546,37601205
g1,336:25485999,37601205
x1,336:28746423,37601205
g1,336:28964876,37601205
x1,336:29328966,37601205
x1,336:30220987,37601205
x1,336:30457645,37601205
g1,336:30676098,37601205
x1,336:31116646,37601205
g1,336:31335099,37601205
x1,336:33228366,37601205
k1,336:37890293,37601205:4661927
)
(1,338:13024788,37601205:0,0,163840
(1,338:13024788,37601205:0,215040,0
g1,338:13680148,37601205
g1,338:38545653,37601205
(1,338:38545653,37601205:655360,215040,0
k1,338:38678767,37601205:133114
x1,338:39201013,37601205
)
k1,338:13024789,37601205:-26176224
)
)
(1,338:13024788,38780860:24865505,950279,622600
x1,338:13508571,38780860
(1,336:13508571,38879163:294003,295640,0
x1,336:13769806,38879163
)
g1,336:13984614,38780860
x1,336:14494340,38780860
g1,336:14676380,38780860
(1,336:14676380,38780860:6041977,950279,622600
(1,336:14676380,37856794:482420,26213,1546666
x1,336:15158800,37856794
)
x1,336:15668526,38780860
g1,336:15777750,38780860
(1,336:15777750,38780860:4458187,898467,613385
(1,336:15777750,38780860:4458187,898467,613385
(1,336:15777750,38780860:4458187,898467,613385
h1,336:15777750,38780860:78643,0,0
[1,336:15856393,38780860:4300901,898467,613385
(1,336:15856393,38337504:4300901,455111,127431
x1,336:16202809,38337504
g1,336:16348441,38337504
x1,336:16858167,38337504
g1,336:17003799,38337504
x1,336:17615091,38337504
(1,336:17615091,38435807:294003,295640,0
x1,336:17876326,38435807
)
x1,336:18427192,38337504
(1,336:18427192,38435807:294003,295640,0
x1,336:18688427,38435807
)
g1,336:18866827,38337504
x1,336:19376553,38337504
g1,336:19522185,38337504
x1,336:19863291,38337504
(1,336:19863291,38435807:294003,295640,0
x1,336:20124526,38435807
)
)
(1,336:15856393,39230404:4300901,491520,163840
k1,336:16758209,39230404:901816
x1,336:17622011,39230404
g1,336:17767643,39230404
x1,336:18277369,39230404
g1,336:18423001,39230404
x1,336:18706612,39230404
(1,336:18706612,39328707:294003,295640,0
x1,336:18967847,39328707
)
x1,336:19255478,39230404
k1,336:20157294,39230404:901816
)
]
h1,336:20157294,38780860:78643,0,0
)
)
)
(1,336:20235937,37856794:482420,26213,1546666
x1,336:20718357,37856794
)
)
$1,336:20718357,38780860
x1,336:22029079,38780860
g1,337:22247532,38780860
x1,337:24144438,38780860
g1,337:24362891,38780860
x1,337:27623315,38780860
g1,337:27841768,38780860
x1,337:29228949,38780860
g1,337:29447402,38780860
x1,337:29887950,38780860
g1,337:30106403,38780860
$1,337:30106403,38780860
x1,337:30590186,38780860
(1,337:30590186,38879163:294003,295640,0
x1,337:30851421,38879163
)
g1,337:31066229,38780860
x1,337:31575955,38780860
g1,337:31757995,38780860
x1,337:32305419,38780860
[1,337:32305419,38943527:324797,613939,0
(1,337:32328932,38543035:301284,213447,0
x1,337:32597448,38543035
)
(1,337:32305419,38943527:294003,295640,0
x1,337:32566654,38943527
)
]
x1,337:32812261,38780860
g1,337:32921485,38780860
x1,337:33214046,38780860
[1,337:33214046,38943527:324797,613939,0
(1,337:33237559,38543035:301284,213447,0
x1,337:33506075,38543035
)
(1,337:33214046,38943527:294003,295640,0
x1,337:33475281,38943527
)
]
x1,337:33793706,38780860
$1,337:33793706,38780860
x1,337:33975751,38780860
g1,337:34194204,38780860
x1,337:35504926,38780860
x1,337:35850811,38780860
g1,337:36069264,38780860
x1,337:36509812,38780860
k1,337:37890293,38780860:1380481
)
(1,338:13024788,38780860:0,0,622600
(1,338:13024788,38780860:0,215040,0
g1,338:13680148,38780860
g1,338:38545653,38780860
(1,338:38545653,38780860:655360,215040,0
k1,338:38678767,38780860:133114
x1,338:39201013,38780860
)
k1,338:13024789,38780860:-26176224
)
)
(1,338:13024788,39924107:24865505,455111,127431
x1,338:15500599,39924107
g1,337:15719052,39924107
x1,337:17049801,39924107
g1,337:17268254,39924107
x1,337:19256185,39924107
g1,337:19474638,39924107
x1,337:20384862,39924107
g1,337:20603315,39924107
x1,337:21407952,39924107
g1,337:21626405,39924107
x1,337:22154336,39924107
g1,337:22372789,39924107
x1,337:25270943,39924107
k1,338:31535071,39924107:6355223
k1,338:37890293,39924107:6355222
)
(1,344:13024788,39924107:0,0,127431
(1,344:13024788,39924107:0,215040,0
g1,344:13680148,39924107
g1,344:38545653,39924107
(1,344:38545653,39924107:655360,215040,0
k1,344:38678767,39924107:133114
x1,344:39201013,39924107
)
k1,344:13024789,39924107:-26176224
)
)
(1,344:18406543,41891606:19483750,1146889,819210
(1,344:18406543,41891606:14101995,1146889,819210
h1,344:18406543,41891606:0,0,0
(1,338:18406543,41891606:0,0,0
$1,338:18406543,41891606
(1,338:18406543,41105174:0,0,0
)
$1,338:18406543,41891606
)
g1,344:18515767,41891606
(1,344:18515767,41891606:13992771,1146889,819210
(1,344:18515767,40770930:527931,26213,1939886
x1,344:19043698,40770930
)
[1,343:19043698,41891606:13386197,1107555,779875
(1,341:19043698,41444649:13386197,660598,283117
g1,341:19043698,41444649
(1,341:19043698,41444649:655361,660598,283117
r1,353:19043698,41444649:0,943715,283117
$1,341:19043698,41444649
$1,341:19043698,41444649
r1,353:19043698,41444649:0,283117,283117
$1,341:19043698,41444649
$1,341:19043698,41444649
g1,341:19043698,41444649
$1,341:19043698,41444649
g1,341:19699059,41444649
$1,341:19699059,41444649
)
g1,341:19699059,41444649
(1,341:19699059,41444649:12730836,660598,283117
r1,353:19699059,41444649:0,774637,283117
$1,341:19699059,41444649
x1,341:20045475,41444649
g1,341:20191107,41444649
x1,341:20700833,41444649
g1,341:20846465,41444649
x1,341:21457757,41444649
(1,341:21457757,41542952:294003,295640,0
x1,341:21718992,41542952
)
x1,341:22269858,41444649
(1,341:22269858,41542952:294003,295640,0
x1,341:22531093,41542952
)
g1,341:22709493,41444649
x1,341:23219219,41444649
g1,341:23364851,41444649
x1,341:23705957,41444649
(1,341:23705957,41542952:294003,295640,0
x1,341:23967192,41542952
)
g1,341:24145592,41444649
x1,341:24655318,41444649
g1,341:24800950,41444649
x1,341:25664752,41444649
g1,341:25810384,41444649
x1,341:26320110,41444649
g1,341:26465742,41444649
x1,341:26749353,41444649
(1,341:26749353,41542952:294003,295640,0
x1,341:27010588,41542952
)
x1,341:27590780,41444649
(1,341:27590780,41542952:294003,295640,0
x1,341:27852015,41542952
)
x1,341:28631167,41444649
g1,341:28776799,41444649
x1,341:29286525,41444649
g1,341:29432157,41444649
x1,341:30005976,41444649
(1,341:30005976,41542952:294003,295640,0
x1,341:30267211,41542952
)
x1,341:31046363,41444649
g1,341:31228403,41444649
x1,341:31738129,41444649
g1,341:31920169,41444649
x1,341:32429895,41444649
$1,341:32429895,41444649
g1,341:32429895,41444649
$1,341:32429895,41444649
$1,341:32429895,41444649
)
g1,341:32429895,41444649
)
(1,343:19043698,42388364:13386197,660598,283117
g1,342:19043698,42388364
(1,342:19043698,42388364:655361,660598,283117
r1,353:19043698,42388364:0,943715,283117
$1,342:19043698,42388364
$1,342:19043698,42388364
r1,353:19043698,42388364:0,283117,283117
$1,342:19043698,42388364
$1,342:19043698,42388364
g1,342:19043698,42388364
$1,342:19043698,42388364
g1,342:19699059,42388364
$1,342:19699059,42388364
)
g1,342:19699059,42388364
(1,343:19699059,42388364:12730836,660598,283117
r1,353:19699059,42388364:0,774637,283117
$1,343:19699059,42388364
x1,343:20045475,42388364
g1,343:20191107,42388364
x1,343:20700833,42388364
g1,343:20846465,42388364
x1,343:21457757,42388364
(1,343:21457757,42486667:294003,295640,0
x1,343:21718992,42486667
)
x1,343:22269858,42388364
(1,343:22269858,42486667:294003,295640,0
x1,343:22531093,42486667
)
g1,343:22709493,42388364
x1,343:23219219,42388364
g1,343:23364851,42388364
x1,343:23705957,42388364
(1,343:23705957,42486667:294003,295640,0
x1,343:23967192,42486667
)
g1,343:24145592,42388364
x1,343:24655318,42388364
g1,343:24800950,42388364
x1,343:25664752,42388364
g1,343:25810384,42388364
x1,343:26320110,42388364
g1,343:26465742,42388364
x1,343:26749353,42388364
(1,343:26749353,42486667:294003,295640,0
x1,343:27010588,42486667
)
x1,343:27590780,42388364
(1,343:27590780,42486667:294003,295640,0
x1,343:27852015,42486667
)
x1,343:28631167,42388364
g1,343:28776799,42388364
x1,343:29286525,42388364
g1,343:29432157,42388364
x1,343:30005976,42388364
(1,343:30005976,42486667:294003,295640,0
x1,343:30267211,42486667
)
x1,343:31046363,42388364
g1,343:31228403,42388364
x1,343:31738129,42388364
g1,343:31920169,42388364
x1,343:32429895,42388364
$1,343:32429895,42388364
g1,343:32429895,42388364
$1,343:32429895,42388364
$1,343:32429895,42388364
)
g1,343:32429895,42388364
)
]
h1,344:32429895,41891606:78643,0,0
)
)
(1,344:36725205,41891606:1165088,491520,163840
(1,344:36725205,41891606:1165088,491520,163840
x1,344:37635430,41891606
x1,344:37890293,41891606
)
)
)
(1,346:13024788,43895516:24865505,491520,163840
x1,346:14107299,43895516
k1,345:14316483,43895516:209184
x1,345:15105028,43895516
k1,345:15314212,43895516:209184
x1,345:15831584,43895516
k1,345:16040768,43895516:209184
x1,345:16995229,43895516
k1,345:17283410,43895516:288181
(1,345:17283410,43895516:1165088,491520,163840
x1,345:17538273,43895516
x1,345:18193635,43895516
x1,345:18448498,43895516
)
k1,345:18657682,43895516:209184
x1,345:19089419,43895516
k1,345:19298603,43895516:209184
x1,345:21195036,43895516
k1,345:21404220,43895516:209184
x1,345:21975113,43895516
k1,345:22184297,43895516:209184
x1,345:23138758,43895516
k1,345:23426940,43895516:288182
(1,345:23426940,43895516:837407,491520,163840
x1,345:23681803,43895516
x1,345:24009484,43895516
x1,345:24264347,43895516
)
x1,345:24442751,43895516
k1,345:24653788,43895516:211037
x1,345:25688531,43895516
k1,345:25897715,43895516:209184
x1,345:26504289,43895516
x1,345:27274629,43895516
k1,345:27485667,43895516:211038
x1,345:28377687,43895516
k1,345:28586871,43895516:209184
x1,345:30840112,43895516
x1,345:31071673,43895516
k1,345:31280857,43895516:209184
x1,345:34476071,43895516
k1,345:34685255,43895516:209184
x1,345:35042063,43895516
x1,345:35916607,43895516
x1,345:36148168,43895516
k1,345:36357352,43895516:209184
x1,345:36789089,43895516
k1,345:36998273,43895516:209184
x1,345:37890293,43895516
k1,345:37890293,43895516:0
)
(1,346:13024788,43895516:0,0,163840
(1,346:13024788,43895516:0,215040,0
g1,346:13680148,43895516
g1,346:38545653,43895516
(1,346:38545653,43895516:655360,215040,0
k1,346:38678767,43895516:133114
x1,346:39201013,43895516
)
k1,346:13024789,43895516:-26176224
)
)
(1,346:13024788,44681948:24865505,455111,127431
x1,346:13388878,44681948
x1,345:14774239,44681948
g1,345:14992692,44681948
x1,345:16194188,44681948
x1,345:17960023,44681948
g1,345:18178476,44681948
x1,345:19620271,44681948
g1,345:19838724,44681948
x1,345:23281193,44681948
g1,345:23499646,44681948
$1,345:23499646,44681948
x1,345:23983429,44681948
(1,345:23983429,44780251:294003,295640,0
x1,345:24244664,44780251
)
$1,345:24277432,44681948
x1,345:24459477,44681948
g1,345:24750748,44681948
x1,345:25879425,44681948
g1,345:26097878,44681948
x1,345:26443764,44681948
x1,345:27830945,44681948
g1,345:28049398,44681948
x1,345:28577329,44681948
g1,345:28795782,44681948
x1,345:29706006,44681948
g1,345:29924459,44681948
x1,345:30579820,44681948
x1,345:31985205,44681948
g1,345:32203658,44681948
x1,345:32731589,44681948
g1,345:32950042,44681948
x1,345:33860266,44681948
g1,345:34078719,44681948
x1,345:37339143,44681948
k1,345:37890293,44681948:551150
)
(1,346:13024788,44681948:0,0,127431
(1,346:13024788,44681948:0,215040,0
g1,346:13680148,44681948
g1,346:38545653,44681948
(1,346:38545653,44681948:655360,215040,0
k1,346:38678767,44681948:133114
x1,346:39201013,44681948
)
k1,346:13024789,44681948:-26176224
)
)
(1,346:13024788,45468380:24865505,491520,163840
x1,346:13386693,45468380
x1,345:14273471,45468380
x1,345:14508600,45468380
g1,345:14727053,45468380
$1,345:14727053,45468380
x1,345:15210836,45468380
(1,345:15210836,45566683:294003,295640,0
x1,345:15472071,45566683
)
$1,345:15504839,45468380
g1,345:15723292,45468380
x1,345:16593673,45468380
g1,345:16812126,45468380
x1,345:18006412,45468380
x1,345:19218685,45468380
g1,345:19437138,45468380
x1,345:20016187,45468380
g1,345:20234640,45468380
x1,345:21202737,45468380
g1,345:21494008,45468380
(1,345:21494008,45468380:1165088,491520,163840
x1,345:21748871,45468380
x1,345:22404233,45468380
x1,345:22659096,45468380
)
x1,345:22840049,45468380
g1,345:23131320,45468380
x1,345:26193034,45468380
x1,345:26952927,45468380
x1,345:27079266,45468380
g1,345:27297719,45468380
x1,345:28202481,45468380
g1,345:28420934,45468380
x1,345:29725602,45468380
x1,345:30977902,45468380
g1,345:31196355,45468380
x1,345:32064928,45468380
x1,345:32915514,45468380
g1,345:33133967,45468380
x1,345:34078539,45468380
g1,345:34296992,45468380
x1,345:34550326,45468380
x1,345:35002597,45468380
x1,345:35310107,45468380
g1,345:35528560,45468380
x1,345:37665610,45468380
x1,345:37900739,45468380
k1,345:37890293,45468380:7249
)
(1,346:13024788,45468380:0,0,163840
(1,346:13024788,45468380:0,215040,0
g1,346:13680148,45468380
g1,346:38545653,45468380
(1,346:38545653,45468380:655360,215040,0
k1,346:38678767,45468380:133114
x1,346:39201013,45468380
)
k1,346:13024789,45468380:-26176224
)
)
]
(1,353:13024788,49020595:24865505,1290439,235932
(1,353:13024788,49020595:24865505,1290439,235932
g1,353:2368143,49020595
(1,353:2368143,49020595:35522150,1290439,235932
[1,353:2368143,49020595:35522150,1290439,235932
(1,353:2368143,49020595:35522150,550500,235932
(1,353:2368143,49020595:0,550500,235932
[1,353:2368143,49020595:35522150,550500,235932
(1,353:2368143,49020595:35522150,550500,235932
h1,353:2368143,49020595:0,0,0
x1,353:3844526,49020595
x1,353:4190411,49020595
g1,353:4408864,49020595
x1,353:5246271,49020595
g1,353:5464724,49020595
x1,353:6775448,49020595
r1,353:6775448,49020595:0,786432,235932
k1,353:22332870,49020595:15557422
k1,353:37890292,49020595:15557422
)
]
k1,353:2368141,49020595:-35522152
)
g1,353:2368143,49020595
[1,353:2368143,49020595:35522150,0,0
(1,353:2368143,49020595:35522150,0,0
k1,353:20129219,49020595:17761076
h1,353:20129219,49020595:0,0,0
g1,353:20129219,49020595
k1,353:37890295,49020595:17761076
)
]
g1,353:37890293,49020595
(1,353:37890293,49020595:0,550500,235932
k1,353:2368141,49020595:-35522152
[1,353:2368141,49020595:35522150,550500,235932
(1,353:2368141,49020595:35522150,550500,235932
k1,353:36579565,49020595:34211424
h1,353:36579565,49020595:0,0,0
x1,353:37234927,49020595
x1,353:37890289,49020595
r1,353:37890289,49020595:0,786432,235932
g1,353:37890289,49020595
g1,353:37890289,49020595
)
]
)
)
]
)
g1,353:37890293,49020595
)
)
]
]
]
!63434
}5
!10
{6
[1,403:4736286,49020595:33154007,44284309,235932
[1,403:4736286,4736286:0,0,0
(1,403:4736286,1535259:0,0,0
k1,403:4736286,1535259:-8222721
)
]
[1,403:4736286,49020595:33154007,44284309,235932
[1,403:13024788,49020595:24865505,47419555,235932
[1,403:13024788,2387472:24865505,786432,0
(1,403:13024788,2387472:24865505,0,0
(1,403:13024788,2387472:24865505,0,0
g1,403:2368143,2387472
(1,403:2368143,2387472:35522150,0,0
[1,403:2368143,2387472:35522150,0,0
(1,403:2368143,2387472:35522150,0,0
(1,403:2368143,2387472:0,0,0
[1,403:2368143,2387472:35522150,0,0
(1,403:2368143,2387472:35522150,0,0
h1,403:2368143,2387472:0,0,0
k1,403:20129219,2387472:17761076
k1,403:37890295,2387472:17761076
)
]
k1,403:2368141,2387472:-35522152
)
g1,403:2368143,2387472
[1,403:2368143,2387472:35522150,0,0
(1,403:2368143,2387472:35522150,0,0
k1,403:20129219,2387472:17761076
h1,403:20129219,2387472:0,0,0
g1,403:20129219,2387472
k1,403:37890295,2387472:17761076
)
]
g1,403:37890293,2387472
(1,403:37890293,2387472:0,0,0
k1,403:2368141,2387472:-35522152
[1,403:2368141,2387472:35522150,0,0
(1,403:2368141,2387472:35522150,0,0
k1,403:37890293,2387472:35522152
h1,403:37890293,2387472:0,0,0
g1,403:37890293,2387472
g1,403:37890293,2387472
)
]
)
)
]
)
g1,403:37890293,2387472
)
)
]
[1,403:13024788,45468380:24865505,41442508,0
(1,346:13024788,4681232:24865505,491520,163840
x1,346:16229782,4681232
k1,345:16448079,4681232:218297
x1,345:16805979,4681232
x1,345:17683144,4681232
x1,345:18348527,4681232
k1,345:18639746,4681232:291219
x1,345:19105016,4681232
x1,345:19372512,4681232
k1,345:19590809,4681232:218297
x1,345:22384216,4681232
k1,345:22602513,4681232:218297
x1,345:23928531,4681232
k1,345:24146828,4681232:218297
x1,345:26118856,4681232
x1,345:26440657,4681232
x1,345:26564993,4681232
k1,345:26783322,4681232:218329
x1,345:27678071,4681232
k1,345:27896368,4681232:218297
x1,345:30374825,4681232
k1,345:30593122,4681232:218297
x1,345:32473888,4681232
k1,345:32692185,4681232:218297
x1,345:33211141,4681232
k1,345:33429438,4681232:218297
x1,345:34386821,4681232
k1,345:34678040,4681232:291219
(1,345:34678040,4681232:1165088,491520,163840
x1,345:34932903,4681232
x1,345:35588265,4681232
x1,345:35843128,4681232
)
k1,345:36061425,4681232:218297
x1,345:37890293,4681232
k1,345:37890293,4681232:0
)
(1,346:13024788,4681232:0,0,163840
(1,346:13024788,4681232:0,215040,0
g1,346:13680148,4681232
g1,346:38545653,4681232
(1,346:38545653,4681232:655360,215040,0
k1,346:38678767,4681232:133114
x1,346:39201013,4681232
)
k1,346:13024789,4681232:-26176224
)
)
(1,346:13024788,5467664:24865505,455111,127431
x1,346:13388878,5467664
x1,345:13698354,5467664
g1,345:13916807,5467664
x1,345:15902917,5467664
g1,345:16121370,5467664
x1,345:17177231,5467664
g1,345:17395684,5467664
x1,345:17836232,5467664
g1,345:18054685,5467664
x1,345:18910297,5467664
x1,345:19547453,5467664
g1,345:19765906,5467664
x1,345:20129996,5467664
x1,345:20457677,5467664
x1,345:20585108,5467664
k1,346:29192153,5467664:8698140
k1,346:37890293,5467664:8698140
)
(1,353:13024788,5467664:0,0,127431
(1,353:13024788,5467664:0,215040,0
g1,353:13680148,5467664
g1,353:38545653,5467664
(1,353:38545653,5467664:655360,215040,0
k1,353:38678767,5467664:133114
x1,353:39201013,5467664
)
k1,353:13024789,5467664:-26176224
)
)
(1,353:15881656,7427298:22008637,1343499,1015819
(1,353:15881656,7427298:19151770,1343499,1015819
h1,353:15881656,7427298:0,0,0
(1,346:15881656,7427298:0,0,0
$1,346:15881656,7427298
(1,346:15881656,6640866:0,0,0
)
$1,346:15881656,7427298
)
(1,353:15881656,7427298:389573,449650,0
(1,348:15881656,7427298:389573,449650,0
x1,348:16271229,7427298
)
)
x1,353:16818653,7427298
(1,353:16818653,7525601:294003,295640,0
x1,353:17079888,7525601
)
x1,353:17294701,7427298
g1,353:17403925,7427298
x1,353:17696486,7427298
(1,353:17696486,7525601:294003,295640,0
x1,353:17957721,7525601
)
x1,353:18245352,7427298
g1,353:18427392,7427298
x1,353:18937118,7427298
g1,353:19119158,7427298
(1,353:19119158,7427298:15622999,1343499,1015819
[1,353:19119158,6110012:436908,26213,2333105
(1,353:19119158,6110012:436908,26213,1153446
x1,353:19556066,6110012
)
(1,353:19119158,7289671:436908,26213,1153446
x1,353:19556066,7289671
)
]
g1,349:19228386,7427298
[1,352:19228386,7427298:15404543,1312982,985302
(1,350:19228386,6664816:15404543,550500,235932
g1,350:19228386,6664816
(1,350:19228386,6664816:12759964,550500,235932
r1,403:19228386,6664816:0,786432,235932
g1,350:19556066,6664816
r1,403:19556066,6664816:0,727452,235932
g1,350:19556066,6664816
$1,350:19556066,6664816
x1,350:19883747,6664816
g1,350:20029379,6664816
x1,350:20539105,6664816
g1,350:20684737,6664816
x1,350:21002405,6664816
(1,350:21002405,6763119:294003,295640,0
x1,350:21263640,6763119
)
x1,350:21897687,6664816
g1,350:22043319,6664816
x1,350:22553045,6664816
g1,350:22698677,6664816
x1,350:23309969,6664816
(1,350:23309969,6763119:294003,295640,0
x1,350:23571204,6763119
)
x1,350:24122070,6664816
(1,350:24122070,6763119:294003,295640,0
x1,350:24383305,6763119
)
g1,350:24561705,6664816
x1,350:25071431,6664816
g1,350:25217063,6664816
x1,350:25558169,6664816
(1,350:25558169,6763119:294003,295640,0
x1,350:25819404,6763119
)
g1,350:25997804,6664816
x1,350:26507530,6664816
g1,350:26653162,6664816
x1,350:27516964,6664816
g1,350:27662596,6664816
x1,350:28172322,6664816
g1,350:28317954,6664816
x1,350:28601565,6664816
(1,350:28601565,6763119:294003,295640,0
x1,350:28862800,6763119
)
x1,350:29442992,6664816
(1,350:29442992,6763119:294003,295640,0
x1,350:29704227,6763119
)
g1,350:29882627,6664816
x1,350:30392353,6664816
g1,350:30537985,6664816
x1,350:31111804,6664816
(1,350:31111804,6763119:294003,295640,0
x1,350:31373039,6763119
)
x1,350:31660670,6664816
$1,350:31660670,6664816
g1,350:31660670,6664816
g1,350:31988350,6664816
)
g1,350:31988350,6664816
(1,350:31988350,6664816:2644579,550500,235932
g1,350:32316030,6664816
r1,403:32316030,6664816:0,691043,235932
g1,350:32316030,6664816
$1,350:32316030,6664816
x1,350:33424682,6664816
(1,350:33424682,6763119:294003,295640,0
x1,350:33685917,6763119
)
x1,350:34011246,6664816
(1,350:34011246,6763119:294003,295640,0
x1,350:34272481,6763119
)
$1,350:34305249,6664816
g1,350:34305249,6664816
g1,350:34632929,6664816
)
g1,350:34632929,6664816
)
(1,352:19228386,7799215:15404543,898467,613385
g1,351:19228386,7799215
(1,351:19228386,7799215:12759964,898467,613385
r1,403:19228386,7799215:0,786432,235932
g1,351:19556066,7799215
r1,403:19556066,7799215:0,1511852,613385
k1,351:24281091,7799215:4725025
$1,351:24281091,7799215
(1,351:24281091,7799215:2654555,898467,613385
(1,351:24281091,7799215:2654555,898467,613385
(1,351:24281091,7799215:2654555,898467,613385
h1,351:24281091,7799215:78643,0,0
[1,351:24359734,7799215:2497269,898467,613385
(1,351:24359734,7355859:2497269,455111,98303
k1,351:24907041,7355859:547307
x1,351:26015693,7355859
(1,351:26015693,7454162:294003,295640,0
x1,351:26276928,7454162
)
k1,351:26857003,7355859:547307
)
(1,351:24359734,8248759:2497269,491520,163840
x1,351:25223536,8248759
g1,351:25369168,8248759
x1,351:25878894,8248759
g1,351:26024526,8248759
x1,351:26308137,8248759
(1,351:26308137,8347062:294003,295640,0
x1,351:26569372,8347062
)
x1,351:26857003,8248759
)
]
h1,351:26857003,7799215:78643,0,0
)
)
)
$1,351:26935646,7799215
k1,351:31660670,7799215:4725024
g1,351:31988350,7799215
)
g1,351:31988350,7799215
(1,352:31988350,7799215:2644579,898467,613385
g1,351:32316030,7799215
r1,403:32316030,7799215:0,1035728,613385
k1,351:32440469,7799215:124439
k1,351:32440469,7799215:0
$1,352:32440469,7799215
x1,352:32768150,7799215
g1,352:32913782,7799215
x1,352:33423508,7799215
g1,352:33569140,7799215
x1,352:33886808,7799215
(1,352:33886808,7897518:294003,295640,0
x1,352:34148043,7897518
)
$1,352:34180811,7799215
k1,352:34305249,7799215:124438
g1,352:34632929,7799215
)
g1,352:34632929,7799215
)
]
g1,352:34305249,7427298
[1,353:34305249,6110012:436908,26213,2333105
(1,353:34305249,6110012:436908,26213,1153446
x1,353:34742157,6110012
)
(1,353:34305249,7289671:436908,26213,1153446
x1,353:34742157,7289671
)
]
)
g1,353:34851381,7427298
x1,353:35033426,7427298
)
(1,353:36725205,7427298:1165088,491520,163840
(1,353:36725205,7427298:1165088,491520,163840
x1,353:37635430,7427298
x1,353:37890293,7427298
)
)
)
(1,355:13024788,9386932:24865505,455111,127431
x1,355:14676007,9386932
g1,354:14894460,9386932
x1,354:15804684,9386932
g1,354:16023137,9386932
x1,354:16314408,9386932
x1,354:19835153,9386932
g1,354:20053606,9386932
x1,354:22511212,9386932
g1,354:22729665,9386932
x1,354:23257596,9386932
g1,354:23476049,9386932
x1,354:24386273,9386932
g1,354:24604726,9386932
x1,354:27126048,9386932
g1,354:27344501,9386932
x1,354:29257794,9386932
g1,354:29476247,9386932
x1,354:31336746,9386932
g1,354:31555199,9386932
x1,354:31919289,9386932
x1,354:32228765,9386932
g1,354:32447218,9386932
x1,354:33761582,9386932
x1,354:34617193,9386932
g1,354:34908464,9386932
x1,354:36037141,9386932
k1,354:37890293,9386932:1853152
)
(1,355:13024788,9386932:0,0,127431
(1,355:13024788,9386932:0,215040,0
g1,355:13680148,9386932
g1,355:38545653,9386932
(1,355:38545653,9386932:655360,215040,0
k1,355:38678767,9386932:133114
x1,355:39201013,9386932
)
k1,355:13024789,9386932:-26176224
)
)
(1,355:13024788,10173364:24865505,491520,163840
x1,355:13316059,10173364
x1,354:16836804,10173364
g1,354:17055257,10173364
x1,354:19512863,10173364
g1,354:19731316,10173364
x1,354:20171864,10173364
g1,354:20390317,10173364
x1,354:22467448,10173364
g1,354:22685901,10173364
x1,354:23395877,10173364
x1,354:23668943,10173364
g1,354:23887396,10173364
x1,354:24861336,10173364
g1,354:25152607,10173364
(1,354:25152607,10173364:1165088,491520,163840
x1,354:25407470,10173364
x1,354:26062832,10173364
x1,354:26317695,10173364
)
x1,354:26499740,10173364
g1,354:26791011,10173364
x1,354:27391759,10173364
g1,354:27610212,10173364
x1,354:28584152,10173364
g1,354:28875423,10173364
(1,354:28875423,10173364:1165088,491520,163840
x1,354:29130286,10173364
x1,354:29785648,10173364
x1,354:30040511,10173364
)
x1,354:30222556,10173364
g1,354:30441009,10173364
$1,354:30441009,10173364
x1,354:30823985,10173364
x1,354:31210679,10173364
(1,354:31228884,10173364:389573,449650,0
(1,354:31228884,10173364:389573,449650,0
x1,354:31618457,10173364
)
)
$1,354:31618457,10173364
g1,354:31836910,10173364
x1,354:32892771,10173364
g1,354:33111224,10173364
$1,354:33111224,10173364
x1,354:33653807,10173364
x1,354:34213823,10173364
(1,354:34213823,10173364:389573,449650,0
(1,354:34213823,10173364:389573,449650,0
x1,354:34603396,10173364
)
)
$1,354:34603396,10173364
g1,354:34821849,10173364
x1,354:36391076,10173364
g1,354:36609529,10173364
x1,354:37394143,10173364
k1,354:37890293,10173364:509257
)
(1,355:13024788,10173364:0,0,163840
(1,355:13024788,10173364:0,215040,0
g1,355:13680148,10173364
g1,355:38545653,10173364
(1,355:38545653,10173364:655360,215040,0
k1,355:38678767,10173364:133114
x1,355:39201013,10173364
)
k1,355:13024789,10173364:-26176224
)
)
(1,355:13024788,10959796:24865505,455111,127431
x1,355:13935012,10959796
g1,354:14153465,10959796
x1,354:15575234,10959796
g1,354:15793687,10959796
x1,354:16849548,10959796
g1,354:17068001,10959796
x1,354:17978225,10959796
g1,354:18196678,10959796
x1,354:21438897,10959796
x1,354:21675555,10959796
g1,354:21894008,10959796
x1,354:22421939,10959796
g1,354:22640392,10959796
x1,354:23550616,10959796
g1,354:23769069,10959796
x1,354:26290391,10959796
g1,354:26508844,10959796
x1,354:28604182,10959796
g1,354:28822635,10959796
x1,354:29993182,10959796
x1,354:31376723,10959796
x1,354:32177720,10959796
x1,354:32305151,10959796
g1,354:32596422,10959796
x1,354:34038217,10959796
g1,354:34256670,10959796
$1,354:34256670,10959796
x1,354:34638965,10959796
$1,354:34638965,10959796
g1,354:34857418,10959796
x1,354:37231280,10959796
x1,354:37726441,10959796
k1,354:37890293,10959796:163852
)
(1,355:13024788,10959796:0,0,127431
(1,355:13024788,10959796:0,215040,0
g1,355:13680148,10959796
g1,355:38545653,10959796
(1,355:38545653,10959796:655360,215040,0
k1,355:38678767,10959796:133114
x1,355:39201013,10959796
)
k1,355:13024789,10959796:-26176224
)
)
(1,355:13024788,11746228:24865505,455111,127431
x1,355:13935012,11746228
g1,354:14153465,11746228
x1,354:15609823,11746228
x1,354:15937504,11746228
x1,354:17324685,11746228
g1,354:17543138,11746228
x1,354:18071069,11746228
g1,354:18289522,11746228
x1,354:19199746,11746228
g1,354:19418199,11746228
x1,354:22678623,11746228
g1,354:22897076,11746228
x1,354:23261166,11746228
x1,354:24153187,11746228
x1,354:24571890,11746228
g1,354:24863161,11746228
x1,354:25290967,11746228
x1,354:26366852,11746228
g1,354:26585305,11746228
x1,354:27495529,11746228
g1,354:27713982,11746228
x1,354:28405753,11746228
x1,354:28751639,11746228
x1,354:29079320,11746228
x1,354:29352386,11746228
g1,354:29570839,11746228
x1,354:32092161,11746228
g1,354:32310614,11746228
x1,354:34405952,11746228
g1,354:34624405,11746228
x1,354:35534629,11746228
k1,354:37890293,11746228:2355664
)
(1,355:13024788,11746228:0,0,127431
(1,355:13024788,11746228:0,215040,0
g1,355:13680148,11746228
g1,355:38545653,11746228
(1,355:38545653,11746228:655360,215040,0
k1,355:38678767,11746228:133114
x1,355:39201013,11746228
)
k1,355:13024789,11746228:-26176224
)
)
(1,355:13024788,12532660:24865505,455111,127431
x1,355:13316059,12532660
x1,354:16836804,12532660
g1,354:17055257,12532660
x1,354:19512863,12532660
g1,354:19731316,12532660
x1,354:20095406,12532660
x1,354:20404882,12532660
g1,354:20623335,12532660
x1,354:22700466,12532660
g1,354:22918919,12532660
x1,354:23687148,12532660
k1,355:30743173,12532660:7147120
k1,355:37890293,12532660:7147120
)
(1,358:13024788,12532660:0,0,127431
(1,358:13024788,12532660:0,215040,0
g1,358:13680148,12532660
g1,358:38545653,12532660
(1,358:38545653,12532660:655360,215040,0
k1,358:38678767,12532660:133114
x1,358:39201013,12532660
)
k1,358:13024789,12532660:-26176224
)
)
(1,358:21590952,13742260:16299341,566233,163840
(1,358:21590952,13742260:7733177,566233,163840
h1,358:21590952,13742260:0,0,0
(1,355:21590952,13742260:0,0,0
$1,355:21590952,13742260
(1,355:21590952,12955828:0,0,0
)
$1,355:21590952,13742260
)
x1,355:21973247,13742260
(1,358:21973247,13471667:294003,295640,0
x1,358:22234482,13471667
)
g1,358:22412882,13742260
x1,358:22922608,13742260
g1,358:23068240,13742260
x1,358:23451216,13742260
x1,358:23837910,13742260
x1,358:24110978,13742260
(1,358:24110978,13742260:389573,449650,0
(1,357:24110978,13742260:389573,449650,0
x1,357:24500551,13742260
)
)
x1,358:25137709,13742260
g1,358:25283341,13742260
x1,358:25793067,13742260
g1,358:25938699,13742260
x1,358:26481282,13742260
x1,358:27296161,13742260
(1,358:27296161,13742260:389573,449650,0
(1,357:27296161,13742260:389573,449650,0
x1,357:27685734,13742260
)
)
x1,358:27940597,13742260
g1,358:28122637,13742260
x1,358:28632363,13742260
g1,358:28814403,13742260
x1,358:29324129,13742260
)
(1,358:36725205,13742260:1165088,491520,163840
(1,358:36725205,13742260:1165088,491520,163840
x1,358:37635430,13742260
x1,358:37890293,13742260
)
)
)
(1,360:13024788,14951860:24865505,491520,163840
x1,360:14852437,14951860
k1,359:15070741,14951860:218304
$1,359:15070741,14951860
x1,359:15453717,14951860
x1,359:15840411,14951860
x1,359:16112460,14951860
(1,359:16112460,14951860:389573,449650,0
(1,359:16112460,14951860:389573,449650,0
x1,359:16502033,14951860
)
)
x1,359:16755877,14951860
$1,359:16755877,14951860
k1,359:16974144,14951860:218267
x1,359:18025782,14951860
k1,359:18244050,14951860:218268
$1,359:18244050,14951860
x1,359:18786633,14951860
x1,359:19600493,14951860
(1,359:19600493,14951860:389573,449650,0
(1,359:19600493,14951860:389573,449650,0
x1,359:19990066,14951860
)
)
x1,359:20243910,14951860
$1,359:20243910,14951860
k1,359:20462177,14951860:218267
x1,359:22347871,14951860
k1,359:22566138,14951860:218267
x1,359:23472722,14951860
k1,359:23690989,14951860:218267
x1,359:25107071,14951860
k1,359:25325338,14951860:218267
x1,359:26376976,14951860
k1,359:26595243,14951860:218267
x1,359:27501827,14951860
k1,359:27720094,14951860:218267
x1,359:30949345,14951860
x1,359:31184984,14951860
k1,359:31403252,14951860:218268
x1,359:31929071,14951860
k1,359:32147338,14951860:218267
x1,359:33053922,14951860
k1,359:33272189,14951860:218267
x1,359:35783426,14951860
k1,359:36001693,14951860:218267
x1,359:37907332,14951860
k1,359:37890293,14951860:0
)
(1,360:13024788,14951860:0,0,163840
(1,360:13024788,14951860:0,215040,0
g1,360:13680148,14951860
g1,360:38545653,14951860
(1,360:38545653,14951860:655360,215040,0
k1,360:38678767,14951860:133114
x1,360:39201013,14951860
)
k1,360:13024789,14951860:-26176224
)
)
(1,360:13024788,15738292:24865505,455111,127431
(1,359:13005193,15738292:389573,449650,0
(1,359:13005193,15738292:389573,449650,0
x1,359:13394766,15738292
)
)
$1,359:13394766,15738292
x1,359:13573352,15738292
k1,359:13864613,15738292:291261
x1,359:14971845,15738292
k1,359:15190268,15738292:218423
x1,359:15476005,15738292
x1,359:18929510,15738292
k1,359:19147934,15738292:218424
x1,359:21558845,15738292
k1,359:21777268,15738292:218423
x1,359:22209445,15738292
k1,359:22427868,15738292:218423
x1,359:25249526,15738292
k1,359:25467950,15738292:218424
x1,359:28789651,15738292
k1,359:29008074,15738292:218423
x1,359:29365246,15738292
x1,359:29686355,15738292
k1,359:29904778,15738292:218423
x1,359:32442484,15738292
k1,359:32660907,15738292:218423
x1,359:33553837,15738292
k1,359:33772261,15738292:218424
x1,359:35133086,15738292
k1,359:35351509,15738292:218423
x1,359:35690823,15738292
x1,359:37981388,15738292
k1,359:37890293,15738292:0
)
(1,360:13024788,15738292:0,0,127431
(1,360:13024788,15738292:0,215040,0
g1,360:13680148,15738292
g1,360:38545653,15738292
(1,360:38545653,15738292:655360,215040,0
k1,360:38678767,15738292:133114
x1,360:39201013,15738292
)
k1,360:13024789,15738292:-26176224
)
)
(1,360:13024788,16524724:24865505,491520,163840
x1,360:13317349,16524724
(1,359:13317349,16623027:294003,295640,0
x1,359:13578584,16623027
)
$1,359:13611352,16524724
k1,359:13829548,16524724:218196
x1,359:14878017,16524724
k1,359:15096213,16524724:218196
$1,359:15096213,16524724
x1,359:15388774,16524724
(1,359:15388774,16623027:294003,295640,0
x1,359:15650009,16623027
)
$1,359:15682777,16524724
x1,359:15863548,16524724
k1,359:16081795,16524724:218247
x1,359:17347189,16524724
k1,359:17565385,16524724:218196
x1,359:18469237,16524724
k1,359:18687433,16524724:218196
x1,359:21925034,16524724
k1,359:22143231,16524724:218197
x1,359:22504772,16524724
x1,359:23390676,16524724
x1,359:23882243,16524724
k1,359:24100439,16524724:218196
x1,359:24642751,16524724
k1,359:24860947,16524724:218196
x1,359:27364619,16524724
k1,359:27582815,16524724:218196
x1,359:29482715,16524724
k1,359:29700911,16524724:218196
(1,359:29700911,16524724:1165088,491520,163840
x1,359:29955774,16524724
x1,359:30611136,16524724
x1,359:30865999,16524724
)
x1,359:31046770,16524724
k1,359:31337955,16524724:291185
x1,359:31771804,16524724
k1,359:31990000,16524724:218196
x1,359:32893852,16524724
k1,359:33112048,16524724:218196
x1,359:35465679,16524724
k1,359:35683875,16524724:218196
x1,359:36027340,16524724
x1,359:37147862,16524724
k1,359:37366058,16524724:218196
x1,359:37890293,16524724
k1,359:37890293,16524724:0
)
(1,360:13024788,16524724:0,0,163840
(1,360:13024788,16524724:0,215040,0
g1,360:13680148,16524724
g1,360:38545653,16524724
(1,360:38545653,16524724:655360,215040,0
k1,360:38678767,16524724:133114
x1,360:39201013,16524724
)
k1,360:13024789,16524724:-26176224
)
)
(1,360:13024788,17311156:24865505,455111,127431
x1,360:13716559,17311156
g1,359:13935012,17311156
x1,359:15391370,17311156
x1,359:15719051,17311156
x1,359:17106232,17311156
g1,359:17324685,17311156
x1,359:17765233,17311156
g1,359:17983686,17311156
x1,359:18974008,17311156
g1,359:19192461,17311156
x1,359:20503185,17311156
g1,359:20721638,17311156
x1,359:21231364,17311156
g1,359:21449817,17311156
x1,359:22469268,17311156
g1,359:22687721,17311156
x1,359:24329765,17311156
g1,359:24548218,17311156
x1,359:25458442,17311156
g1,359:25676895,17311156
x1,359:26841983,17311156
g1,359:27060436,17311156
x1,359:28737067,17311156
g1,359:28955520,17311156
x1,359:29865744,17311156
g1,359:30084197,17311156
x1,359:33344621,17311156
g1,359:33563074,17311156
x1,359:33927164,17311156
x1,359:34819185,17311156
x1,359:35055843,17311156
g1,359:35274296,17311156
x1,359:35714844,17311156
g1,359:35933297,17311156
x1,359:37793795,17311156
k1,359:37890293,17311156:223638
)
(1,360:13024788,17311156:0,0,127431
(1,360:13024788,17311156:0,215040,0
g1,360:13680148,17311156
g1,360:38545653,17311156
(1,360:38545653,17311156:655360,215040,0
k1,360:38678767,17311156:133114
x1,360:39201013,17311156
)
k1,360:13024789,17311156:-26176224
)
)
(1,360:13024788,18097588:24865505,455111,127431
x1,360:13452958,18097588
k1,359:13666698,18097588:213740
x1,359:14630079,18097588
k1,359:14843820,18097588:213741
x1,359:15361192,18097588
k1,359:15574932,18097588:213740
x1,359:16466952,18097588
k1,359:16680693,18097588:213741
x1,359:18107924,18097588
x1,359:18428687,18097588
x1,359:19787396,18097588
k1,359:20001136,18097588:213740
x1,359:20432873,18097588
k1,359:20646614,18097588:213741
x1,359:22648306,18097588
k1,359:22862046,18097588:213740
x1,359:23754066,18097588
k1,359:23967806,18097588:213740
x1,359:25109592,18097588
k1,359:25323333,18097588:213741
x1,359:26966432,18097588
k1,359:27181115,18097588:214683
x1,359:28429943,18097588
k1,359:28643683,18097588:213740
x1,359:29535703,18097588
k1,359:29749444,18097588:213741
x1,359:32944658,18097588
k1,359:33158398,18097588:213740
x1,359:33515206,18097588
x1,359:34389750,18097588
x1,359:34621311,18097588
k1,359:34835052,18097588:213741
x1,359:35266789,18097588
k1,359:35480529,18097588:213740
x1,359:38017433,18097588
k1,359:37890293,18097588:0
)
(1,360:13024788,18097588:0,0,127431
(1,360:13024788,18097588:0,215040,0
g1,360:13680148,18097588
g1,360:38545653,18097588
(1,360:38545653,18097588:655360,215040,0
k1,360:38678767,18097588:133114
x1,360:39201013,18097588
)
k1,360:13024789,18097588:-26176224
)
)
(1,360:13024788,18884020:24865505,455111,127431
x1,360:14107299,18884020
k1,359:14315853,18884020:208554
x1,359:16281865,18884020
x1,359:16602628,18884020
k1,359:16811182,18884020:208554
x1,359:19012686,18884020
k1,359:19221240,18884020:208554
x1,359:21422742,18884020
k1,359:21631297,18884020:208555
x1,359:22380593,18884020
x1,359:23986229,18884020
k1,359:24194783,18884020:208554
x1,359:25176005,18884020
x1,359:27087075,18884020
x1,359:27571969,18884020
k1,359:27780523,18884020:208554
x1,359:28155172,18884020
k1,359:28363726,18884020:208554
x1,359:29792741,18884020
k1,359:30001295,18884020:208554
x1,359:30433032,18884020
k1,359:30641586,18884020:208554
x1,359:31319521,18884020
k1,359:31528076,18884020:208555
x1,359:32955307,18884020
x1,359:33276070,18884020
x1,359:34381446,18884020
k1,359:34590000,18884020:208554
x1,359:37003804,18884020
k1,359:37212358,18884020:208554
x1,359:37890293,18884020
k1,359:37890293,18884020:0
)
(1,360:13024788,18884020:0,0,127431
(1,360:13024788,18884020:0,215040,0
g1,360:13680148,18884020
g1,360:38545653,18884020
(1,360:38545653,18884020:655360,215040,0
k1,360:38678767,18884020:133114
x1,360:39201013,18884020
)
k1,360:13024789,18884020:-26176224
)
)
(1,360:13024788,19670452:24865505,491520,163840
x1,360:13935012,19670452
g1,359:14153465,19670452
x1,359:15318553,19670452
g1,359:15537006,19670452
x1,359:17213637,19670452
g1,359:17504908,19670452
x1,359:19066853,19670452
g1,359:19285306,19670452
$1,359:19285306,19670452
x1,359:19832730,19670452
(1,359:19832730,19768755:294003,295640,0
x1,359:20093965,19768755
)
x1,359:20308778,19670452
g1,359:20418002,19670452
x1,359:20710563,19670452
(1,359:20710563,19768755:294003,295640,0
x1,359:20971798,19768755
)
x1,359:21259429,19670452
$1,359:21259429,19670452
g1,359:21477882,19670452
x1,359:22024017,19670452
g1,359:22242470,19670452
x1,359:23152694,19670452
g1,359:23371147,19670452
x1,359:25892469,19670452
g1,359:26110922,19670452
x1,359:28024215,19670452
g1,359:28242668,19670452
x1,359:29118303,19670452
g1,359:29336756,19670452
x1,359:31705158,19670452
g1,359:31923611,19670452
x1,359:33197925,19670452
g1,359:33416378,19670452
$1,359:33416378,19670452
x1,359:33900161,19670452
(1,359:33900161,19768755:294003,295640,0
x1,359:34161396,19768755
)
$1,359:34194164,19670452
x1,359:34376209,19670452
g1,359:34594662,19670452
x1,359:35650523,19670452
g1,359:35868976,19670452
x1,359:36779200,19670452
k1,359:37890293,19670452:1111093
)
(1,360:13024788,19670452:0,0,163840
(1,360:13024788,19670452:0,215040,0
g1,360:13680148,19670452
g1,360:38545653,19670452
(1,360:38545653,19670452:655360,215040,0
k1,360:38678767,19670452:133114
x1,360:39201013,19670452
)
k1,360:13024789,19670452:-26176224
)
)
(1,360:13024788,20456884:24865505,455111,127431
x1,360:14481146,20456884
x1,359:14808827,20456884
x1,359:16196008,20456884
g1,359:16414461,20456884
x1,359:17199075,20456884
g1,359:17417528,20456884
$1,359:17417528,20456884
x1,359:17901311,20456884
(1,359:17901311,20555187:294003,295640,0
x1,359:18162546,20555187
)
$1,359:18195314,20456884
g1,359:18413767,20456884
x1,359:19289402,20456884
g1,359:19507855,20456884
x1,359:20363467,20456884
x1,359:21000623,20456884
g1,359:21219076,20456884
x1,359:21583166,20456884
x1,359:21910847,20456884
k1,360:29888446,20456884:8001847
k1,360:37890293,20456884:8001847
)
(1,366:13024788,20456884:0,0,127431
(1,366:13024788,20456884:0,215040,0
g1,366:13680148,20456884
g1,366:38545653,20456884
(1,366:38545653,20456884:655360,215040,0
k1,366:38678767,20456884:133114
x1,366:39201013,20456884
)
k1,366:13024789,20456884:-26176224
)
)
(1,366:18090654,22547587:19799639,1474568,1146887
(1,366:18090654,22547587:14733773,1474568,1146887
h1,366:18090654,22547587:0,0,0
(1,360:18090654,22547587:0,0,0
$1,360:18090654,22547587
(1,360:18090654,21761155:0,0,0
)
$1,360:18090654,22547587
)
h1,362:18090654,22547587:0,0,0
[1,365:18090654,22547587:14733773,1474568,1146887
(1,363:18090654,21623519:14733773,550500,235932
g1,363:18090654,21623519
(1,363:18090654,21623519:0,550500,235932
g1,363:18090654,21623519
(1,362:18090654,21623519:0,550500,235932
[1,362:18090654,21623519:0,550500,235932
(1,203:18090654,21623519:0,550500,235932
r1,403:18090654,21623519:0,786432,235932
)
]
)
$1,363:18090654,21623519
h1,363:18090654,21623519:0,0,0
$1,363:18090654,21623519
)
g1,363:18090654,21623519
(1,363:18090654,21623519:14733773,550500,235932
$1,363:18090654,21623519
(1,363:18090654,21623519:3472491,455111,127431
h1,363:18090654,21623519:0,0,0
x1,363:18472949,21623519
(1,363:18472949,21721822:294003,295640,0
x1,363:18734184,21721822
)
g1,363:18948992,21623519
x1,363:19458718,21623519
g1,363:19640758,21623519
x1,363:19968439,21623519
g1,363:20114071,21623519
x1,363:20623797,21623519
g1,363:20769429,21623519
x1,363:21087097,21623519
(1,363:21087097,21721822:294003,295640,0
x1,363:21348332,21721822
)
x1,363:21563145,21623519
)
$1,363:21563145,21623519
k1,363:32824427,21623519:11261282
)
g1,363:33479787,21623519
(1,363:33479787,21623519:-655360,550500,235932
g1,363:33479787,21623519
(1,362:33479787,21623519:0,550500,235932
[1,362:33479787,21623519:0,550500,235932
(1,203:33479787,21623519:0,550500,235932
r1,403:33479787,21623519:0,786432,235932
)
]
)
$1,363:33479787,21623519
(1,363:33479787,21623519:-655360,0,0
)
$1,363:32824427,21623519
)
g1,363:32824427,21623519
)
(1,365:18090654,23071874:14733773,950279,622600
g1,364:18090654,23071874
(1,364:18090654,23071874:0,950279,622600
g1,364:18090654,23071874
(1,362:18090654,23071874:0,550500,235932
[1,362:18090654,23071874:0,550500,235932
(1,203:18090654,23071874:0,550500,235932
r1,403:18090654,23071874:0,786432,235932
)
]
)
$1,364:18090654,23071874
h1,364:18090654,23071874:0,0,0
$1,364:18090654,23071874
)
g1,364:18090654,23071874
(1,365:18090654,23071874:14733773,950279,622600
$1,365:18090654,23071874
(1,365:18090654,23071874:14733773,950279,622600
h1,365:18090654,23071874:0,0,0
x1,365:18472949,23071874
(1,365:18472949,23170177:294003,295640,0
x1,365:18734184,23170177
)
g1,365:18948992,23071874
x1,365:19458718,23071874
g1,365:19640758,23071874
x1,365:19968439,23071874
g1,365:20114071,23071874
x1,365:20623797,23071874
g1,365:20769429,23071874
x1,365:21087097,23071874
(1,365:21087097,23170177:294003,295640,0
x1,365:21348332,23170177
)
g1,365:21490324,23071874
(1,365:21490324,23071874:11042834,950279,622600
(1,365:21490324,22147808:345886,26213,1546666
x1,365:21836210,22147808
)
x1,365:22182626,23071874
g1,365:22328258,23071874
x1,365:22837984,23071874
g1,365:22983616,23071874
x1,365:23324722,23071874
(1,365:23324722,23170177:294003,295640,0
x1,365:23585957,23170177
)
g1,365:23764357,23071874
x1,365:24274083,23071874
g1,365:24419715,23071874
x1,365:25265494,23071874
(1,365:25265494,23170177:294003,295640,0
x1,365:25526729,23170177
)
x1,365:25843108,23071874
(1,365:25843108,23170177:294003,295640,0
x1,365:26104343,23170177
)
g1,365:26282743,23071874
x1,365:26792469,23071874
g1,365:26938101,23071874
(1,365:26938101,23071874:5249171,934876,613385
(1,365:26938101,23071874:5249171,934876,613385
(1,365:26938101,23071874:5249171,934876,613385
h1,365:26938101,23071874:78643,0,0
[1,365:27016744,23071874:5091885,934876,613385
(1,365:27016744,22628518:5091885,491520,163840
x1,365:27899281,22628518
g1,365:28044913,22628518
x1,365:28554639,22628518
g1,365:28700271,22628518
x1,365:29041377,22628518
(1,365:29041377,22726821:294003,295640,0
x1,365:29302612,22726821
)
g1,365:29481012,22628518
x1,365:29990738,22628518
g1,365:30136370,22628518
x1,365:30982149,22628518
(1,365:30982149,22726821:294003,295640,0
x1,365:31243384,22726821
)
x1,365:31559763,22628518
(1,365:31559763,22726821:294003,295640,0
x1,365:31820998,22726821
)
x1,365:32108629,22628518
)
(1,365:27016744,23521418:5091885,491520,163840
k1,365:28314052,23521418:1297308
x1,365:29177854,23521418
g1,365:29323486,23521418
x1,365:29833212,23521418
g1,365:29978844,23521418
x1,365:30262455,23521418
(1,365:30262455,23619721:294003,295640,0
x1,365:30523690,23619721
)
x1,365:30811321,23521418
k1,365:32108629,23521418:1297308
)
]
h1,365:32108629,23071874:78643,0,0
)
)
)
(1,365:32187272,22147808:345886,26213,1546666
x1,365:32533158,22147808
)
)
g1,365:32642382,23071874
x1,365:32824427,23071874
)
$1,365:32824427,23071874
g1,365:32824427,23071874
)
g1,365:33479787,23071874
)
]
)
(1,366:36725205,22547587:1165088,491520,163840
(1,366:36725205,22547587:1165088,491520,163840
x1,366:37635430,22547587
x1,366:37890293,22547587
)
)
)
(1,368:13024788,24674698:24865505,491520,163840
x1,368:14517555,24674698
g1,367:14736008,24674698
$1,367:14736008,24674698
x1,367:15053676,24674698
(1,367:15053676,24773001:218188,303558,0
x1,367:15239096,24773001
)
g1,367:15453904,24674698
x1,367:15963630,24674698
g1,367:16145670,24674698
x1,367:16473351,24674698
$1,367:16473351,24674698
x1,367:16655396,24674698
g1,367:16873849,24674698
$1,367:16873849,24674698
x1,367:17256144,24674698
(1,367:17256144,24773001:294003,295640,0
x1,367:17517379,24773001
)
$1,367:17550147,24674698
g1,367:17768600,24674698
x1,367:18209148,24674698
g1,367:18427601,24674698
x1,367:19410643,24674698
x1,367:19720119,24674698
x1,367:20306303,24674698
g1,367:20524756,24674698
x1,367:21515078,24674698
g1,367:21733531,24674698
x1,367:23044255,24674698
g1,367:23262708,24674698
x1,367:24427795,24674698
g1,367:24719066,24674698
x1,367:27007368,24674698
g1,367:27225821,24674698
$1,367:27225821,24674698
x1,367:27518382,24674698
(1,367:27518382,24773001:218188,303558,0
x1,367:27703802,24773001
)
x1,367:28482954,24674698
g1,367:28664994,24674698
x1,367:29174720,24674698
g1,367:29356760,24674698
x1,367:29684441,24674698
$1,367:29684441,24674698
x1,367:29866486,24674698
g1,367:30084939,24674698
$1,367:30084939,24674698
x1,367:30310719,24674698
g1,367:30492759,24674698
x1,367:31002485,24674698
g1,367:31184525,24674698
x1,367:31694251,24674698
g1,367:31803475,24674698
x1,367:32131156,24674698
$1,367:32131156,24674698
x1,367:32313201,24674698
g1,367:32531654,24674698
$1,367:32531654,24674698
x1,367:32913949,24674698
(1,367:32913949,24773001:294003,295640,0
x1,367:33175184,24773001
)
$1,367:33207952,24674698
g1,367:33426405,24674698
x1,367:33866953,24674698
g1,367:34085406,24674698
x1,367:35068448,24674698
x1,367:35377924,24674698
x1,367:35964108,24674698
g1,367:36182561,24674698
x1,367:37824605,24674698
k1,367:37890293,24674698:78795
)
(1,368:13024788,24674698:0,0,163840
(1,368:13024788,24674698:0,215040,0
g1,368:13680148,24674698
g1,368:38545653,24674698
(1,368:38545653,24674698:655360,215040,0
k1,368:38678767,24674698:133114
x1,368:39201013,24674698
)
k1,368:13024789,24674698:-26176224
)
)
(1,368:13024788,25461130:24865505,455111,127431
x1,368:14335512,25461130
g1,367:14553965,25461130
$1,367:14553965,25461130
x1,367:14881646,25461130
$1,367:14881646,25461130
x1,367:15063691,25461130
g1,367:15282144,25461130
x1,367:16338005,25461130
g1,367:16556458,25461130
x1,367:18340496,25461130
g1,367:18558949,25461130
$1,367:18558949,25461130
x1,367:19042732,25461130
(1,367:19042732,25559433:294003,295640,0
x1,367:19303967,25559433
)
$1,367:19336735,25461130
g1,367:19555188,25461130
x1,367:19995736,25461130
g1,367:20214189,25461130
x1,367:20541870,25461130
g1,367:20760323,25461130
x1,367:22548003,25461130
g1,367:22766456,25461130
x1,367:23458227,25461130
x1,367:24131793,25461130
g1,367:24350246,25461130
x1,367:25406107,25461130
g1,367:25624560,25461130
x1,367:26065108,25461130
g1,367:26283561,25461130
x1,367:27266603,25461130
x1,367:27576079,25461130
x1,367:28162263,25461130
g1,367:28380716,25461130
x1,367:30969394,25461130
g1,367:31260665,25461130
x1,367:34795978,25461130
g1,367:35014431,25461130
$1,367:35014431,25461130
x1,367:35498214,25461130
(1,367:35498214,25559433:294003,295640,0
x1,367:35759449,25559433
)
$1,367:35792217,25461130
g1,367:36010670,25461130
x1,367:36556805,25461130
g1,367:36775258,25461130
x1,367:37749198,25461130
k1,368:37890293,25461130:268235
)
(1,368:13024788,25461130:0,0,127431
(1,368:13024788,25461130:0,215040,0
g1,368:13680148,25461130
g1,368:38545653,25461130
(1,368:38545653,25461130:655360,215040,0
k1,368:38678767,25461130:133114
x1,368:39201013,25461130
)
k1,368:13024789,25461130:-26176224
)
)
(1,368:13024788,26247562:24865505,491520,163840
(1,367:12948111,26247562:1165088,491520,163840
x1,367:13202974,26247562
x1,367:13858336,26247562
x1,367:14113199,26247562
)
g1,367:14331652,26247562
x1,367:16197610,26247562
g1,367:16416063,26247562
x1,367:16962198,26247562
g1,367:17180651,26247562
x1,367:17508332,26247562
g1,367:17726785,26247562
x1,367:20248107,26247562
g1,367:20466560,26247562
x1,367:22561898,26247562
k1,368:30180548,26247562:7709745
k1,368:37890293,26247562:7709745
)
(1,375:13024788,26247562:0,0,163840
(1,375:13024788,26247562:0,215040,0
g1,375:13680148,26247562
g1,375:38545653,26247562
(1,375:38545653,26247562:655360,215040,0
k1,375:38678767,26247562:133114
x1,375:39201013,26247562
)
k1,375:13024789,26247562:-26176224
)
)
(1,375:19834382,28243604:18055911,1343499,1015819
(1,375:19834382,28243604:11246318,1343499,1015819
h1,375:19834382,28243604:0,0,0
(1,368:19834382,28243604:0,0,0
$1,368:19834382,28243604
(1,368:19834382,27457172:0,0,0
)
$1,368:19834382,28243604
)
(1,375:19834382,28243604:389573,449650,0
(1,370:19834382,28243604:389573,449650,0
x1,370:20223955,28243604
)
)
x1,375:20962601,28243604
(1,375:20962601,28341907:294003,295640,0
x1,375:21223836,28341907
)
x1,375:21511467,28243604
g1,375:21693507,28243604
x1,375:22203233,28243604
g1,375:22385273,28243604
(1,375:22385273,28243604:8404158,1343499,1015819
[1,375:22385273,26926318:436908,26213,2333105
(1,375:22385273,26926318:436908,26213,1153446
x1,375:22822181,26926318
)
(1,375:22385273,28105977:436908,26213,1153446
x1,375:22822181,28105977
)
]
g1,371:22494501,28243604
[1,374:22494501,28243604:8185702,1312982,985302
(1,372:22494501,27481122:8185702,550500,235932
g1,372:22494501,27481122
(1,372:22494501,27481122:5510329,550500,235932
r1,403:22494501,27481122:0,786432,235932
g1,372:22822181,27481122
r1,403:22822181,27481122:0,727452,235932
g1,372:22822181,27481122
$1,372:22822181,27481122
x1,372:23149862,27481122
g1,372:23295494,27481122
x1,372:23805220,27481122
g1,372:23950852,27481122
x1,372:24596201,27481122
(1,372:24596201,27579425:294003,295640,0
x1,372:24857436,27579425
)
x1,372:25426325,27481122
g1,372:25571957,27481122
x1,372:26081683,27481122
g1,372:26227315,27481122
x1,372:26510926,27481122
(1,372:26510926,27579425:294003,295640,0
x1,372:26772161,27579425
)
x1,372:27352353,27481122
[1,372:27352353,27643789:324797,613939,0
(1,372:27375866,27243297:301284,213447,0
x1,372:27644382,27243297
)
(1,372:27352353,27643789:294003,295640,0
x1,372:27613588,27643789
)
]
$1,372:27677150,27481122
g1,372:27677150,27481122
g1,372:28004830,27481122
)
g1,372:28004830,27481122
(1,372:28004830,27481122:2675373,550500,235932
g1,372:28332510,27481122
r1,403:28332510,27481122:0,691043,235932
g1,372:28332510,27481122
$1,372:28332510,27481122
x1,372:29441162,27481122
(1,372:29441162,27579425:294003,295640,0
x1,372:29702397,27579425
)
x1,372:30027726,27481122
[1,372:30027726,27643789:324797,613939,0
(1,372:30051239,27243297:301284,213447,0
x1,372:30319755,27243297
)
(1,372:30027726,27643789:294003,295640,0
x1,372:30288961,27643789
)
]
$1,372:30352523,27481122
g1,372:30352523,27481122
g1,372:30680203,27481122
)
g1,372:30680203,27481122
)
(1,374:22494501,28615521:8185702,898467,613385
g1,373:22494501,28615521
(1,373:22494501,28615521:5510329,898467,613385
r1,403:22494501,28615521:0,786432,235932
g1,373:22822181,28615521
r1,403:22822181,28615521:0,1511852,613385
k1,373:23922388,28615521:1100207
$1,373:23922388,28615521
(1,373:23922388,28615521:2654555,898467,613385
(1,373:23922388,28615521:2654555,898467,613385
(1,373:23922388,28615521:2654555,898467,613385
h1,373:23922388,28615521:78643,0,0
[1,373:24001031,28615521:2497269,898467,613385
(1,373:24001031,28172165:2497269,455111,98303
k1,373:24548338,28172165:547307
x1,373:25656990,28172165
(1,373:25656990,28270468:294003,295640,0
x1,373:25918225,28270468
)
k1,373:26498300,28172165:547307
)
(1,373:24001031,29065065:2497269,491520,163840
x1,373:24864833,29065065
g1,373:25010465,29065065
x1,373:25520191,29065065
g1,373:25665823,29065065
x1,373:25949434,29065065
(1,373:25949434,29163368:294003,295640,0
x1,373:26210669,29163368
)
x1,373:26498300,29065065
)
]
h1,373:26498300,28615521:78643,0,0
)
)
)
$1,373:26576943,28615521
k1,373:27677150,28615521:1100207
g1,373:28004830,28615521
)
g1,373:28004830,28615521
(1,374:28004830,28615521:2675373,898467,613385
g1,373:28332510,28615521
r1,403:28332510,28615521:0,1035728,613385
k1,373:28472346,28615521:139836
k1,373:28472346,28615521:0
$1,374:28472346,28615521
x1,374:28800027,28615521
g1,374:28945659,28615521
x1,374:29455385,28615521
g1,374:29601017,28615521
x1,374:29918685,28615521
(1,374:29918685,28713824:294003,295640,0
x1,374:30179920,28713824
)
$1,374:30212688,28615521
k1,374:30352523,28615521:139835
g1,374:30680203,28615521
)
g1,374:30680203,28615521
)
]
g1,374:30352523,28243604
[1,375:30352523,26926318:436908,26213,2333105
(1,375:30352523,26926318:436908,26213,1153446
x1,375:30789431,26926318
)
(1,375:30352523,28105977:436908,26213,1153446
x1,375:30789431,28105977
)
]
)
g1,375:30898655,28243604
x1,375:31080700,28243604
)
(1,375:36725205,28243604:1165088,491520,163840
(1,375:36725205,28243604:1165088,491520,163840
x1,375:37635430,28243604
x1,375:37890293,28243604
)
)
)
(1,377:13024788,30239647:24865505,491520,163840
x1,377:14129872,30239647
g1,376:14348325,30239647
x1,376:15770094,30239647
g1,376:15988547,30239647
x1,376:17044408,30239647
g1,376:17262861,30239647
x1,376:18173085,30239647
g1,376:18391538,30239647
x1,376:21633757,30239647
x1,376:21870415,30239647
g1,376:22088868,30239647
x1,376:22616799,30239647
g1,376:22835252,30239647
x1,376:23809192,30239647
g1,376:24100463,30239647
(1,376:24100463,30239647:1165088,491520,163840
x1,376:24355326,30239647
x1,376:25010688,30239647
x1,376:25265551,30239647
)
g1,376:25484004,30239647
x1,376:26359639,30239647
g1,376:26578092,30239647
x1,376:29454400,30239647
g1,376:29672853,30239647
x1,376:30441082,30239647
k1,377:34120140,30239647:3770153
k1,377:37890293,30239647:3770153
)
(1,380:13024788,30239647:0,0,163840
(1,380:13024788,30239647:0,215040,0
g1,380:13680148,30239647
g1,380:38545653,30239647
(1,380:38545653,30239647:655360,215040,0
k1,380:38678767,30239647:133114
x1,380:39201013,30239647
)
k1,380:13024789,30239647:-26176224
)
)
(1,380:20952213,31449247:16938080,491520,163840
(1,380:20952213,31449247:9010655,491520,163840
h1,380:20952213,31449247:0,0,0
(1,377:20952213,31449247:0,0,0
$1,377:20952213,31449247
(1,377:20952213,30662815:0,0,0
)
$1,377:20952213,31449247
)
x1,377:21335189,31449247
k1,380:20952213,31449247:91023
x1,380:21721883,31449247
x1,380:21994951,31449247
(1,380:21994951,31449247:389573,449650,0
(1,379:21994951,31449247:389573,449650,0
x1,379:22384524,31449247
)
)
x1,380:22639387,31449247
g1,380:22821427,31449247
x1,380:23331153,31449247
g1,380:23513193,31449247
x1,380:23840874,31449247
g1,380:23986506,31449247
x1,380:24496232,31449247
g1,380:24641864,31449247
x1,380:24959532,31449247
(1,380:24959532,31547550:294003,295640,0
x1,380:25220767,31547550
)
g1,380:25399167,31449247
x1,380:25908893,31449247
g1,380:26054525,31449247
x1,380:26699874,31449247
(1,380:26699874,31547550:294003,295640,0
x1,380:26961109,31547550
)
x1,380:27529998,31449247
g1,380:27675630,31449247
x1,380:28185356,31449247
g1,380:28330988,31449247
x1,380:28614599,31449247
(1,380:28614599,31547550:294003,295640,0
x1,380:28875834,31547550
)
x1,380:29456026,31449247
[1,380:29456026,31611263:324797,646056,0
(1,380:29479539,31178654:301284,213447,0
x1,380:29748055,31178654
)
(1,380:29456026,31611263:294003,295640,0
x1,380:29717261,31611263
)
]
x1,380:29962868,31449247
)
(1,380:36725205,31449247:1165088,491520,163840
(1,380:36725205,31449247:1165088,491520,163840
x1,380:37635430,31449247
x1,380:37890293,31449247
)
)
)
(1,384:13024788,32036255:0,0,0
(1,384:13024788,32036255:0,215040,0
g1,384:13680148,32036255
g1,384:38545653,32036255
(1,384:38545653,32036255:655360,215040,0
k1,384:38678767,32036255:133114
x1,384:39201013,32036255
)
k1,384:13024789,32036255:-26176224
)
)
(1,384:17350401,33078612:20539892,976821,622600
(1,384:17350401,33078612:16214280,976821,622600
h1,384:17350401,33078612:0,0,0
(1,381:17350401,33078612:0,0,0
$1,381:17350401,33078612
(1,381:17350401,32292180:0,0,0
)
$1,381:17350401,33078612
)
x1,381:17892984,33078612
k1,384:17350401,33078612:18205
x1,384:18707863,33078612
(1,384:18707863,33078612:389573,449650,0
(1,383:18707863,33078612:389573,449650,0
x1,383:19097436,33078612
)
)
x1,384:19352299,33078612
g1,384:19534339,33078612
x1,384:20044065,33078612
g1,384:20226105,33078612
x1,384:20553786,33078612
g1,384:20699418,33078612
x1,384:21209144,33078612
g1,384:21354776,33078612
x1,384:21672444,33078612
(1,384:21672444,33176915:294003,295640,0
x1,384:21933679,33176915
)
g1,384:22112079,33078612
x1,384:22621805,33078612
g1,384:22767437,33078612
x1,384:23085105,33078612
(1,384:23085105,33176915:294003,295640,0
x1,384:23346340,33176915
)
g1,384:23488332,33078612
(1,384:23488332,33078612:9167722,976821,622600
(1,384:23488332,32154546:482420,26213,1546666
x1,384:23970752,32154546
)
x1,384:24880977,33078612
g1,384:25026609,33078612
x1,384:25536335,33078612
g1,384:25681967,33078612
x1,384:25999635,33078612
(1,384:25999635,33176915:294003,295640,0
x1,384:26260870,33176915
)
x1,384:27084622,33078612
g1,384:27230254,33078612
x1,384:27739980,33078612
g1,384:27885612,33078612
x1,384:28169223,33078612
(1,384:28169223,33176915:294003,295640,0
x1,384:28430458,33176915
)
x1,384:28718089,33078612
g1,384:28863721,33078612
x1,384:29373447,33078612
g1,384:29519079,33078612
(1,384:29519079,33078612:2654555,976821,613385
(1,384:29519079,33078612:2654555,976821,613385
(1,384:29519079,33078612:2654555,976821,613385
h1,384:29519079,33078612:78643,0,0
[1,384:29597722,33078612:2497269,976821,613385
(1,384:29597722,32635256:2497269,533465,98303
k1,384:30252891,32635256:655169
x1,384:30534149,32635256
(1,384:30534149,32397431:294003,295640,0
x1,384:30795384,32397431
)
x1,384:31145820,32635256
(1,384:31145820,32733559:294003,295640,0
x1,384:31407055,32733559
)
k1,384:32094991,32635256:655168
)
(1,384:29597722,33528156:2497269,491520,163840
x1,384:30461524,33528156
g1,384:30607156,33528156
x1,384:31116882,33528156
g1,384:31262514,33528156
x1,384:31546125,33528156
(1,384:31546125,33626459:294003,295640,0
x1,384:31807360,33626459
)
x1,384:32094991,33528156
)
]
h1,384:32094991,33078612:78643,0,0
)
)
)
(1,384:32173634,32154546:482420,26213,1546666
x1,384:32656054,32154546
)
)
g1,384:32765278,33078612
x1,384:33057839,33078612
[1,384:33057839,33240628:324797,646056,0
(1,384:33081352,32808019:301284,213447,0
x1,384:33349868,32808019
)
(1,384:33057839,33240628:294003,295640,0
x1,384:33319074,33240628
)
]
x1,384:33564681,33078612
)
(1,384:36725205,33078612:1165088,491520,163840
(1,384:36725205,33078612:1165088,491520,163840
x1,384:37635430,33078612
x1,384:37890293,33078612
)
)
)
(1,386:13024788,34554114:24865505,533465,163840
x1,386:14171924,34554114
x1,385:15528159,34554114
x1,385:16312772,34554114
x1,385:16436562,34554114
k1,385:16727710,34554114:291148
x1,385:17155880,34554114
k1,385:17373964,34554114:218084
$1,385:17373964,34554114
x1,385:17756940,34554114
x1,385:18143634,34554114
x1,385:18411605,34554114
(1,385:18411605,34554114:389573,449650,0
(1,385:18411605,34554114:389573,449650,0
x1,385:18801178,34554114
)
)
x1,385:19050944,34554114
(1,385:19050944,34316289:294003,295640,0
x1,385:19312179,34316289
)
k1,385:19489840,34554114:144893
x1,385:19999566,34554114
k1,385:20144460,34554114:144894
x1,385:21008170,34554114
x1,385:21817952,34554114
(1,385:21817952,34554114:389573,449650,0
(1,385:21817952,34554114:389573,449650,0
x1,385:22207525,34554114
)
)
x1,385:22457291,34554114
$1,385:22457291,34554114
k1,385:22675375,34554114:218084
x1,385:23192747,34554114
k1,385:23410831,34554114:218084
x1,385:24088766,34554114
k1,385:24306849,34554114:218083
x1,385:27502063,34554114
k1,385:27720147,34554114:218084
x1,385:28076955,34554114
x1,385:28951499,34554114
x1,385:29183060,34554114
k1,385:29401144,34554114:218084
x1,385:29832881,34554114
k1,385:30050965,34554114:218084
x1,385:31531717,34554114
k1,385:31749801,34554114:218084
x1,385:32320694,34554114
k1,385:32538778,34554114:218084
x1,385:33111454,34554114
k1,385:33329537,34554114:218083
x1,385:34938739,34554114
k1,385:35156823,34554114:218084
x1,385:36441332,34554114
k1,385:36659416,34554114:218084
x1,385:37981388,34554114
k1,385:37890293,34554114:0
)
(1,386:13024788,34554114:0,0,163840
(1,386:13024788,34554114:0,215040,0
g1,386:13680148,34554114
g1,386:38545653,34554114
(1,386:38545653,34554114:655360,215040,0
k1,386:38678767,34554114:133114
x1,386:39201013,34554114
)
k1,386:13024789,34554114:-26176224
)
)
(1,386:13024788,35340546:24865505,455111,127431
x1,386:14299102,35340546
g1,385:14517555,35340546
x1,385:15427779,35340546
g1,385:15646232,35340546
x1,385:17652367,35340546
x1,385:17980048,35340546
g1,385:18198501,35340546
x1,385:21114860,35340546
g1,385:21333313,35340546
x1,385:21861244,35340546
g1,385:22079697,35340546
x1,385:23281194,35340546
g1,385:23499647,35340546
x1,385:26760071,35340546
g1,385:26978524,35340546
x1,385:27342614,35340546
x1,385:28234635,35340546
x1,385:28471293,35340546
g1,385:28689746,35340546
x1,385:29672788,35340546
g1,385:29891241,35340546
x1,385:30255331,35340546
x1,385:30564807,35340546
g1,385:30783260,35340546
x1,385:33989069,35340546
g1,385:34207522,35340546
x1,385:34571612,35340546
x1,385:34899293,35340546
g1,385:35117746,35340546
x1,385:36027970,35340546
g1,385:36246423,35340546
x1,385:37549865,35340546
k1,385:37890293,35340546:364676
)
(1,386:13024788,35340546:0,0,127431
(1,386:13024788,35340546:0,215040,0
g1,386:13680148,35340546
g1,386:38545653,35340546
(1,386:38545653,35340546:655360,215040,0
k1,386:38678767,35340546:133114
x1,386:39201013,35340546
)
k1,386:13024789,35340546:-26176224
)
)
(1,386:13024788,36126978:24865505,533465,163840
x1,386:15894486,36126978
k1,385:16112926,36126978:218440
x1,385:16292058,36126978
x1,385:16936934,36126978
x1,385:17295198,36126978
k1,385:17586465,36126978:291267
x1,385:19037436,36126978
k1,385:19255876,36126978:218440
x1,385:20151537,36126978
k1,385:20369977,36126978:218440
x1,385:21552250,36126978
k1,385:21770690,36126978:218440
x1,385:22290174,36126978
k1,385:22508614,36126978:218440
x1,385:23721338,36126978
k1,385:24012605,36126978:291267
(1,385:24012605,36126978:1165088,491520,163840
x1,385:24267468,36126978
x1,385:24922830,36126978
x1,385:25177693,36126978
)
k1,385:25396133,36126978:218440
x1,385:26435101,36126978
k1,385:26653541,36126978:218440
(1,385:26653541,36126978:1165088,491520,163840
x1,385:26908404,36126978
x1,385:27563766,36126978
x1,385:27818629,36126978
)
x1,385:27997761,36126978
k1,385:28216204,36126978:218443
$1,385:28216204,36126978
x1,385:28599180,36126978
x1,385:28985874,36126978
x1,385:29254864,36126978
(1,385:29254864,36126978:389573,449650,0
(1,385:29254864,36126978:389573,449650,0
x1,385:29644437,36126978
)
)
x1,385:29895222,36126978
(1,385:29895222,35889153:294003,295640,0
x1,385:30156457,35889153
)
k1,385:30334831,36126978:145606
x1,385:30844557,36126978
k1,385:30990164,36126978:145607
x1,385:31855185,36126978
x1,385:32665986,36126978
(1,385:32665986,36126978:389573,449650,0
(1,385:32665986,36126978:389573,449650,0
x1,385:33055559,36126978
)
)
x1,385:33306344,36126978
$1,385:33306344,36126978
k1,385:33524784,36126978:218440
x1,385:33958283,36126978
k1,385:34176723,36126978:218440
x1,385:37007011,36126978
k1,385:37225451,36126978:218440
x1,385:37981388,36126978
k1,386:37890293,36126978:0
k1,386:37890293,36126978:0
)
(1,392:13024788,36126978:0,0,163840
(1,392:13024788,36126978:0,215040,0
g1,392:13680148,36126978
g1,392:38545653,36126978
(1,392:38545653,36126978:655360,215040,0
k1,392:38678767,36126978:133114
x1,392:39201013,36126978
)
k1,392:13024789,36126978:-26176224
)
)
(1,392:13024788,37876599:24865505,1097077,769397
h1,392:13024788,37876599:0,0,0
(1,386:13024788,37876599:0,0,0
$1,386:13024788,37876599
(1,386:13024788,37090167:0,0,0
)
$1,386:13024788,37876599
)
h1,388:13024788,37876599:0,0,0
[1,391:13024788,37876599:25920532,1097077,769397
(1,389:13024788,37345755:25920532,566233,235932
g1,389:13024788,37345755
(1,389:13024788,37345755:0,566233,235932
g1,389:13024788,37345755
(1,388:13024788,37345755:0,550500,235932
[1,388:13024788,37345755:0,550500,235932
(1,203:13024788,37345755:0,550500,235932
r1,403:13024788,37345755:0,786432,235932
)
]
)
$1,389:13024788,37345755
h1,389:13024788,37345755:0,0,0
$1,389:13024788,37345755
)
g1,389:13024788,37345755
(1,389:13024788,37345755:25920532,566233,235932
$1,389:13024788,37345755
(1,389:13024788,37345755:5803512,566233,163840
h1,389:13024788,37345755:0,0,0
x1,389:13407764,37345755
x1,389:13794458,37345755
x1,389:14067526,37345755
(1,389:14067526,37345755:389573,449650,0
(1,389:14067526,37345755:389573,449650,0
x1,389:14457099,37345755
)
)
x1,389:14711962,37345755
(1,389:14711962,37075162:294003,295640,0
x1,389:14973197,37075162
)
g1,389:15151597,37345755
x1,389:15661323,37345755
g1,389:15806955,37345755
x1,389:16677219,37345755
x1,389:17492098,37345755
(1,389:17492098,37345755:389573,449650,0
(1,389:17492098,37345755:389573,449650,0
x1,389:17881671,37345755
)
)
x1,389:18136534,37345755
g1,389:18318574,37345755
x1,389:18828300,37345755
)
$1,389:18828300,37345755
k1,389:38945320,37345755:20117020
)
g1,389:39600680,37345755
(1,389:39600680,37345755:-655360,566233,235932
g1,389:39600680,37345755
(1,388:39600680,37345755:0,550500,235932
[1,388:39600680,37345755:0,550500,235932
(1,203:39600680,37345755:0,550500,235932
r1,403:39600680,37345755:0,786432,235932
)
]
)
$1,389:39600680,37345755
(1,389:39600680,37345755:-655360,0,0
)
$1,389:38945320,37345755
)
g1,389:38945320,37345755
)
(1,391:13024788,38410064:25920532,566233,235932
g1,390:13024788,38410064
(1,390:13024788,38410064:0,566233,235932
g1,390:13024788,38410064
(1,388:13024788,38410064:0,550500,235932
[1,388:13024788,38410064:0,550500,235932
(1,203:13024788,38410064:0,550500,235932
r1,403:13024788,38410064:0,786432,235932
)
]
)
$1,390:13024788,38410064
h1,390:13024788,38410064:0,0,0
$1,390:13024788,38410064
)
g1,390:13024788,38410064
(1,391:13024788,38410064:25920532,566233,235932
$1,391:13024788,38410064
(1,391:13024788,38410064:25920532,566233,163840
h1,391:13024788,38410064:0,0,0
x1,391:13925000,38410064
(1,391:13925000,38508367:294003,295640,0
x1,391:14186235,38508367
)
g1,391:14364635,38410064
x1,391:14874361,38410064
g1,391:15019993,38410064
x1,391:16721202,38410064
g1,391:16866834,38410064
x1,391:17376560,38410064
g1,391:17522192,38410064
x1,391:18167541,38410064
(1,391:18167541,38508367:294003,295640,0
x1,391:18428776,38508367
)
x1,391:19000018,38410064
(1,391:19000018,38508367:294003,295640,0
x1,391:19261253,38508367
)
g1,391:19439653,38410064
x1,391:19949379,38410064
g1,391:20095011,38410064
x1,391:20378622,38410064
(1,391:20378622,38508367:294003,295640,0
x1,391:20639857,38508367
)
x1,391:21182351,38410064
g1,391:21327983,38410064
x1,391:21837709,38410064
g1,391:21983341,38410064
x1,391:22266952,38410064
(1,391:22266952,38508367:294003,295640,0
x1,391:22528187,38508367
)
x1,391:23143499,38410064
g1,391:23289131,38410064
x1,391:23798857,38410064
g1,391:23944489,38410064
x1,391:24555781,38410064
(1,391:24555781,38508367:294003,295640,0
x1,391:24817016,38508367
)
x1,391:25167452,38410064
(1,391:25167452,38508367:294003,295640,0
x1,391:25428687,38508367
)
x1,391:25716318,38410064
g1,391:25861950,38410064
x1,391:26371676,38410064
g1,391:26517308,38410064
x1,391:26798566,38410064
(1,391:26798566,38139471:294003,295640,0
x1,391:27059801,38139471
)
x1,391:27410237,38410064
(1,391:27410237,38508367:294003,295640,0
x1,391:27671472,38508367
)
x1,391:27959103,38410064
g1,391:28104735,38410064
x1,391:28614461,38410064
g1,391:28760093,38410064
x1,391:29623895,38410064
(1,391:29623895,38139471:294003,295640,0
x1,391:29885130,38139471
)
x1,391:30235566,38410064
(1,391:30235566,38508367:294003,295640,0
x1,391:30496801,38508367
)
x1,391:30847237,38410064
(1,391:30847237,38508367:294003,295640,0
x1,391:31108472,38508367
)
g1,391:31286872,38410064
x1,391:31796598,38410064
g1,391:31942230,38410064
x1,391:32806032,38410064
g1,391:32951664,38410064
x1,391:33461390,38410064
g1,391:33607022,38410064
x1,391:33890633,38410064
(1,391:33890633,38508367:294003,295640,0
x1,391:34151868,38508367
)
x1,391:35012030,38410064
(1,391:35012030,38508367:294003,295640,0
x1,391:35273265,38508367
)
g1,391:35451665,38410064
x1,391:35961391,38410064
g1,391:36107023,38410064
x1,391:37236991,38410064
[1,391:37236991,38572080:324797,646056,0
(1,391:37260504,38139471:301284,213447,0
x1,391:37529020,38139471
)
(1,391:37236991,38572080:294003,295640,0
x1,391:37498226,38572080
)
]
g1,391:37743828,38410064
x1,391:38253554,38410064
g1,391:38435594,38410064
x1,391:38945320,38410064
)
$1,391:38945320,38410064
g1,391:38945320,38410064
)
g1,391:39600680,38410064
)
]
)
(1,392:36725205,39203052:1165088,491520,163840
(1,392:36725205,39203052:1165088,491520,163840
x1,392:37635430,39203052
x1,392:37890293,39203052
)
)
(1,394:13024788,39989484:24865505,491520,163840
x1,394:13834889,39989484
g1,393:14053342,39989484
x1,393:17188157,39989484
g1,393:17406610,39989484
x1,393:18380550,39989484
g1,393:18671821,39989484
(1,393:18671821,39989484:1165088,491520,163840
x1,393:18926684,39989484
x1,393:19582046,39989484
x1,393:19836909,39989484
)
g1,393:20055362,39989484
x1,393:21111223,39989484
g1,393:21329676,39989484
x1,393:23623442,39989484
g1,393:23841895,39989484
x1,393:25043392,39989484
g1,393:25261845,39989484
x1,393:25953616,39989484
g1,393:26172069,39989484
x1,393:27045885,39989484
x1,393:27901496,39989484
g1,393:28119949,39989484
x1,393:31294810,39989484
g1,393:31513263,39989484
x1,393:32388898,39989484
g1,393:32607351,39989484
x1,393:32971441,39989484
x1,393:34540669,39989484
x1,393:34995780,39989484
k1,393:37890293,39989484:2985608
)
(1,394:13024788,39989484:0,0,163840
(1,394:13024788,39989484:0,215040,0
g1,394:13680148,39989484
g1,394:38545653,39989484
(1,394:38545653,39989484:655360,215040,0
k1,394:38678767,39989484:133114
x1,394:39201013,39989484
)
k1,394:13024789,39989484:-26176224
)
)
(1,394:13024788,40775916:24865505,533465,163840
x1,394:13407764,40775916
x1,393:13794458,40775916
x1,393:14062429,40775916
(1,393:14062429,40775916:389573,449650,0
(1,393:14062429,40775916:389573,449650,0
x1,393:14452002,40775916
)
)
x1,393:14701768,40775916
(1,393:14701768,40538091:294003,295640,0
x1,393:14963003,40538091
)
k1,393:15123530,40775916:127759
x1,393:15633256,40775916
k1,393:15761015,40775916:127759
x1,393:16624725,40775916
x1,393:17434507,40775916
(1,393:17434507,40775916:389573,449650,0
(1,393:17434507,40775916:389573,449650,0
x1,393:17824080,40775916
)
)
x1,393:18073846,40775916
$1,393:18073846,40775916
k1,393:18283363,40775916:209517
x1,393:19678481,40775916
k1,393:19887997,40775916:209516
x1,393:20458890,40775916
k1,393:20668407,40775916:209517
x1,393:20989534,40775916
k1,393:21199050,40775916:209516
x1,393:22447877,40775916
x1,393:24499523,40775916
x1,393:24766764,40775916
k1,393:24976280,40775916:209516
x1,393:28035906,40775916
k1,393:28247210,40775916:211304
x1,393:29281953,40775916
k1,393:29491469,40775916:209516
x1,393:31061423,40775916
k1,393:31270940,40775916:209517
x1,393:32162960,40775916
k1,393:32372476,40775916:209516
x1,393:33649848,40775916
k1,393:33859365,40775916:209517
x1,393:36717396,40775916
k1,393:36926912,40775916:209516
x1,393:37890293,40775916
k1,393:37890293,40775916:0
)
(1,394:13024788,40775916:0,0,163840
(1,394:13024788,40775916:0,215040,0
g1,394:13680148,40775916
g1,394:38545653,40775916
(1,394:38545653,40775916:655360,215040,0
k1,394:38678767,40775916:133114
x1,394:39201013,40775916
)
k1,394:13024789,40775916:-26176224
)
)
(1,394:13024788,41562348:24865505,455111,127431
x1,394:13388878,41562348
x1,393:13698354,41562348
g1,393:13916807,41562348
x1,393:15992119,41562348
g1,393:16210572,41562348
x1,393:16793116,41562348
g1,393:17011569,41562348
x1,393:19853288,41562348
g1,393:20071741,41562348
x1,393:20981965,41562348
g1,393:21200418,41562348
x1,393:23206553,41562348
x1,393:23534234,41562348
g1,393:23752687,41562348
x1,393:24280618,41562348
g1,393:24499071,41562348
x1,393:25409295,41562348
g1,393:25627748,41562348
x1,393:27069543,41562348
g1,393:27287996,41562348
x1,393:30730465,41562348
g1,393:31021736,41562348
x1,393:32325178,41562348
g1,393:32543631,41562348
x1,393:35459990,41562348
g1,393:35678443,41562348
x1,393:36301036,41562348
x1,393:37629964,41562348
k1,393:37890293,41562348:284577
)
(1,394:13024788,41562348:0,0,127431
(1,394:13024788,41562348:0,215040,0
g1,394:13680148,41562348
g1,394:38545653,41562348
(1,394:38545653,41562348:655360,215040,0
k1,394:38678767,41562348:133114
x1,394:39201013,41562348
)
k1,394:13024789,41562348:-26176224
)
)
(1,394:13024788,42348780:24865505,455111,127431
x1,394:13935012,42348780
g1,393:14153465,42348780
x1,393:16159600,42348780
x1,393:16487281,42348780
g1,393:16705734,42348780
x1,393:18455185,42348780
g1,393:18673638,42348780
x1,393:19201569,42348780
g1,393:19420022,42348780
x1,393:20330246,42348780
g1,393:20548699,42348780
x1,393:23809123,42348780
g1,393:24027576,42348780
x1,393:24391666,42348780
x1,393:25283687,42348780
x1,393:25778848,42348780
g1,393:25997301,42348780
x1,393:28695206,42348780
g1,393:28913659,42348780
x1,393:29823883,42348780
g1,393:30042336,42348780
x1,393:30916152,42348780
x1,393:31771763,42348780
g1,393:31990216,42348780
x1,393:35165077,42348780
g1,393:35383530,42348780
x1,393:36151759,42348780
k1,394:36975479,42348780:914815
k1,394:37890293,42348780:914814
)
(1,401:13024788,42348780:0,0,127431
(1,401:13024788,42348780:0,215040,0
g1,401:13680148,42348780
g1,401:38545653,42348780
(1,401:38545653,42348780:655360,215040,0
k1,401:38678767,42348780:133114
x1,401:39201013,42348780
)
k1,401:13024789,42348780:-26176224
)
)
(1,401:21334545,44544328:16555748,1579413,1251732
(1,401:21334545,44544328:8245991,1579413,1251732
h1,401:21334545,44544328:0,0,0
(1,394:21334545,44544328:0,0,0
$1,394:21334545,44544328
(1,394:21334545,43757896:0,0,0
)
$1,394:21334545,44544328
)
g1,401:21443769,44544328
(1,401:21443769,44544328:8136767,1579413,1251732
[1,401:21443769,43004218:582543,0,2752540
(1,401:21443769,43004218:582543,0,589830
x1,401:22026312,43004218
)
(1,401:21443769,43594048:582543,0,196610
x1,401:22026312,43594048
)
(1,401:21443769,43790658:582543,0,1179660
x1,401:22026312,43790658
)
(1,401:21443769,44970318:582543,0,196610
x1,401:22026312,44970318
)
(1,401:21443769,45166928:582543,0,589830
x1,401:22026312,45166928
)
]
[1,400:22026312,44544328:7475581,1579413,1251732
(1,397:22026312,43625513:7475581,660598,283117
g1,397:22026312,43625513
(1,397:22026312,43625513:7475581,660598,283117
r1,403:22026312,43625513:0,943715,283117
$1,397:22026312,43625513
$1,397:22026312,43625513
r1,403:22026312,43625513:0,774637,283117
$1,397:22026312,43625513
x1,397:22568895,43625513
x1,397:23383774,43625513
(1,397:23383774,43625513:389573,449650,0
(1,397:23383774,43625513:389573,449650,0
x1,397:23773347,43625513
)
)
x1,397:24028210,43625513
g1,397:24210250,43625513
x1,397:24719976,43625513
g1,397:24902016,43625513
x1,397:25229697,43625513
$1,397:25229697,43625513
k1,397:28846532,43625513:3616835
$1,397:28846532,43625513
g1,397:29501893,43625513
$1,397:29501893,43625513
)
g1,397:29501893,43625513
)
(1,398:22026312,44569228:7475581,660598,283117
g1,398:22026312,44569228
(1,398:22026312,44569228:7475581,660598,283117
r1,403:22026312,44569228:0,943715,283117
$1,398:22026312,44569228
$1,398:22026312,44569228
r1,403:22026312,44569228:0,774637,283117
$1,398:22026312,44569228
x1,398:22353993,44569228
g1,398:22499625,44569228
x1,398:23009351,44569228
g1,398:23154983,44569228
x1,398:23537959,44569228
x1,398:23924653,44569228
x1,398:24197721,44569228
(1,398:24197721,44569228:389573,449650,0
(1,398:24197721,44569228:389573,449650,0
x1,398:24587294,44569228
)
)
x1,398:24842157,44569228
g1,398:24987789,44569228
x1,398:25497515,44569228
g1,398:25643147,44569228
x1,398:26185730,44569228
x1,398:27000609,44569228
(1,398:27000609,44569228:389573,449650,0
(1,398:27000609,44569228:389573,449650,0
x1,398:27390182,44569228
)
)
x1,398:27645045,44569228
g1,398:27827085,44569228
x1,398:28336811,44569228
g1,398:28518851,44569228
x1,398:28846532,44569228
$1,398:28846532,44569228
g1,398:28846532,44569228
$1,398:28846532,44569228
g1,398:29501893,44569228
$1,398:29501893,44569228
)
g1,398:29501893,44569228
)
(1,400:22026312,45512943:7475581,660598,283117
g1,399:22026312,45512943
(1,400:22026312,45512943:7475581,660598,283117
r1,403:22026312,45512943:0,943715,283117
$1,399:22026312,45512943
$1,399:22026312,45512943
r1,403:22026312,45512943:0,774637,283117
$1,400:22026312,45512943
x1,400:22353993,45512943
g1,400:22499625,45512943
x1,400:23009351,45512943
g1,400:23154983,45512943
x1,400:23537959,45512943
x1,400:23924653,45512943
x1,400:24197721,45512943
(1,400:24197721,45512943:389573,449650,0
(1,399:24197721,45512943:389573,449650,0
x1,399:24587294,45512943
)
)
x1,400:24842157,45512943
g1,400:24987789,45512943
x1,400:25497515,45512943
g1,400:25643147,45512943
x1,400:26185730,45512943
x1,400:27000609,45512943
(1,400:27000609,45512943:389573,449650,0
(1,399:27000609,45512943:389573,449650,0
x1,399:27390182,45512943
)
)
x1,400:27645045,45512943
g1,400:27827085,45512943
x1,400:28336811,45512943
g1,400:28518851,45512943
x1,400:28846532,45512943
$1,400:28846532,45512943
g1,400:28846532,45512943
$1,400:28846532,45512943
g1,400:29501893,45512943
$1,400:29501893,45512943
)
g1,400:29501893,45512943
)
]
h1,401:29501893,44544328:78643,0,0
)
)
(1,401:36725205,44544328:1165088,491520,163840
(1,401:36725205,44544328:1165088,491520,163840
x1,401:37635430,44544328
x1,401:37890293,44544328
)
)
)
]
(1,403:13024788,49020595:24865505,1290439,235932
(1,403:13024788,49020595:24865505,1290439,235932
g1,403:2368143,49020595
(1,403:2368143,49020595:35522150,1290439,235932
[1,403:2368143,49020595:35522150,1290439,235932
(1,403:2368143,49020595:35522150,550500,235932
(1,403:2368143,49020595:0,550500,235932
[1,403:2368143,49020595:35522150,550500,235932
(1,403:2368143,49020595:35522150,550500,235932
h1,403:2368143,49020595:0,0,0
x1,403:3844526,49020595
x1,403:4190411,49020595
g1,403:4408864,49020595
x1,403:5246271,49020595
g1,403:5464724,49020595
x1,403:6775448,49020595
r1,403:6775448,49020595:0,786432,235932
k1,403:22332870,49020595:15557422
k1,403:37890292,49020595:15557422
)
]
k1,403:2368141,49020595:-35522152
)
g1,403:2368143,49020595
[1,403:2368143,49020595:35522150,0,0
(1,403:2368143,49020595:35522150,0,0
k1,403:20129219,49020595:17761076
h1,403:20129219,49020595:0,0,0
g1,403:20129219,49020595
k1,403:37890295,49020595:17761076
)
]
g1,403:37890293,49020595
(1,403:37890293,49020595:0,550500,235932
k1,403:2368141,49020595:-35522152
[1,403:2368141,49020595:35522150,550500,235932
(1,403:2368141,49020595:35522150,550500,235932
k1,403:36579565,49020595:34211424
h1,403:36579565,49020595:0,0,0
x1,403:37234927,49020595
x1,403:37890289,49020595
r1,403:37890289,49020595:0,786432,235932
g1,403:37890289,49020595
g1,403:37890289,49020595
)
]
)
)
]
)
g1,403:37890293,49020595
)
)
]
]
]
!64995
}6
!10
{7
[1,435:4736286,49020595:33154007,44284309,235932
[1,435:4736286,4736286:0,0,0
(1,435:4736286,1535259:0,0,0
k1,435:4736286,1535259:-8222721
)
]
[1,435:4736286,49020595:33154007,44284309,235932
[1,435:13024788,49020595:24865505,47419555,235932
[1,435:13024788,2387472:24865505,786432,0
(1,435:13024788,2387472:24865505,0,0
(1,435:13024788,2387472:24865505,0,0
g1,435:2368143,2387472
(1,435:2368143,2387472:35522150,0,0
[1,435:2368143,2387472:35522150,0,0
(1,435:2368143,2387472:35522150,0,0
(1,435:2368143,2387472:0,0,0
[1,435:2368143,2387472:35522150,0,0
(1,435:2368143,2387472:35522150,0,0
h1,435:2368143,2387472:0,0,0
k1,435:20129219,2387472:17761076
k1,435:37890295,2387472:17761076
)
]
k1,435:2368141,2387472:-35522152
)
g1,435:2368143,2387472
[1,435:2368143,2387472:35522150,0,0
(1,435:2368143,2387472:35522150,0,0
k1,435:20129219,2387472:17761076
h1,435:20129219,2387472:0,0,0
g1,435:20129219,2387472
k1,435:37890295,2387472:17761076
)
]
g1,435:37890293,2387472
(1,435:37890293,2387472:0,0,0
k1,435:2368141,2387472:-35522152
[1,435:2368141,2387472:35522150,0,0
(1,435:2368141,2387472:35522150,0,0
k1,435:37890293,2387472:35522152
h1,435:37890293,2387472:0,0,0
g1,435:37890293,2387472
g1,435:37890293,2387472
)
]
)
)
]
)
g1,435:37890293,2387472
)
)
]
[1,435:13024788,45468380:24865505,41442508,0
(1,403:13024788,4681232:24865505,491520,163840
x1,403:14679646,4681232
g1,402:14898099,4681232
x1,402:17814458,4681232
g1,402:18032911,4681232
x1,402:18908546,4681232
g1,402:19126999,4681232
x1,402:20077273,4681232
x1,402:20896474,4681232
g1,402:21114927,4681232
x1,402:21661062,4681232
g1,402:21879515,4681232
x1,402:22853455,4681232
g1,402:23144726,4681232
(1,402:23144726,4681232:1165088,491520,163840
x1,402:23399589,4681232
x1,402:24054951,4681232
x1,402:24309814,4681232
)
x1,402:24491859,4681232
g1,402:24710312,4681232
x1,402:25766173,4681232
g1,402:25984626,4681232
x1,402:26366921,4681232
g1,402:26585374,4681232
x1,402:27277145,4681232
g1,402:27495598,4681232
x1,402:28023529,4681232
g1,402:28241982,4681232
x1,402:29698341,4681232
g1,402:29916794,4681232
x1,402:30792429,4681232
g1,402:31010882,4681232
x1,402:33512178,4681232
g1,402:33730631,4681232
x1,402:35004945,4681232
g1,402:35223398,4681232
x1,402:36133622,4681232
k1,402:37890293,4681232:1756671
)
(1,403:13024788,5467664:24865505,491520,163840
x1,403:15030923,5467664
x1,402:15358604,5467664
g1,402:15577057,5467664
x1,402:16104988,5467664
g1,402:16323441,5467664
x1,402:17233665,5467664
g1,402:17452118,5467664
x1,402:20712542,5467664
g1,402:20930995,5467664
x1,402:21295085,5467664
x1,402:22187106,5467664
x1,402:22423764,5467664
g1,402:22642217,5467664
x1,402:23082765,5467664
g1,402:23301218,5467664
x1,402:25604084,5467664
g1,402:25895355,5467664
x1,402:26496103,5467664
g1,402:26714556,5467664
x1,402:28209144,5467664
g1,402:28427597,5467664
x1,402:28900913,5467664
x1,402:30271710,5467664
g1,402:30490163,5467664
x1,402:31464103,5467664
g1,402:31755374,5467664
(1,402:31755374,5467664:1165088,491520,163840
x1,402:32010237,5467664
x1,402:32665599,5467664
x1,402:32920462,5467664
)
g1,402:33138915,5467664
x1,402:34562505,5467664
g1,402:34780958,5467664
x1,402:35363502,5467664
g1,402:35581955,5467664
x1,402:35909636,5467664
g1,402:36128089,5467664
x1,402:36932726,5467664
g1,402:37151179,5467664
x1,402:37679110,5467664
k1,402:37890293,5467664:211183
)
(1,403:13024788,6254096:24865505,455111,127431
x1,403:13898604,6254096
x1,402:14754215,6254096
g1,402:14972668,6254096
x1,402:18147529,6254096
g1,402:18365982,6254096
x1,402:19567479,6254096
g1,402:19785932,6254096
x1,402:21005634,6254096
x1,402:21537203,6254096
g1,402:21755656,6254096
x1,402:22665880,6254096
g1,402:22884333,6254096
x1,402:26144757,6254096
g1,402:26363210,6254096
x1,402:26727300,6254096
x1,402:27619321,6254096
x1,402:27855979,6254096
g1,402:28074432,6254096
x1,402:28602363,6254096
g1,402:28820816,6254096
x1,402:29731040,6254096
g1,402:29949493,6254096
x1,402:30823309,6254096
x1,402:31678920,6254096
g1,402:31897373,6254096
x1,402:33757871,6254096
g1,402:34049142,6254096
x1,402:35727593,6254096
g1,402:35946046,6254096
x1,402:37404224,6254096
k1,402:37890293,6254096:486069
)
(1,403:13024788,7040528:24865505,455111,127431
x1,403:16250622,7040528
g1,402:16469075,7040528
x1,402:16833165,7040528
x1,402:18271321,7040528
g1,402:18489774,7040528
x1,402:19399998,7040528
g1,402:19618451,7040528
x1,402:22534809,7040528
g1,402:22753262,7040528
x1,402:24286078,7040528
g1,402:24504531,7040528
x1,402:25050666,7040528
g1,402:25269119,7040528
x1,402:25596800,7040528
g1,402:25815253,7040528
x1,402:27783157,7040528
g1,402:28001610,7040528
x1,402:28474926,7040528
x1,402:28784402,7040528
x1,402:29112083,7040528
g1,402:29330536,7040528
x1,402:30532033,7040528
g1,402:30750486,7040528
x1,402:31660710,7040528
g1,402:31879163,7040528
x1,402:33320958,7040528
g1,402:33539411,7040528
x1,402:36799835,7040528
k1,402:37890293,7040528:1090458
)
(1,403:13024788,7826960:24865505,455111,127431
x1,403:13388878,7826960
x1,402:15413215,7826960
k1,402:15630672,7826960:217457
x1,402:17491170,7826960
k1,402:17782109,7826960:290939
x1,402:20716670,7826960
k1,402:20934327,7826960:217657
x1,402:22190437,7826960
k1,402:22407894,7826960:217457
x1,402:23937071,7826960
k1,402:24154528,7826960:217457
x1,402:27999317,7826960
k1,402:28216775,7826960:217458
x1,402:28762910,7826960
k1,402:28980367,7826960:217457
x1,402:29271638,7826960
x1,402:29945204,7826960
x1,402:31423409,7826960
k1,402:31640866,7826960:217457
x1,402:32551090,7826960
k1,402:32768548,7826960:217458
x1,402:33642364,7826960
x1,402:34497975,7826960
k1,402:34715432,7826960:217457
x1,402:37890293,7826960
k1,402:37890293,7826960:0
)
(1,403:13024788,8613392:24865505,455111,127431
x1,403:13607332,8613392
g1,402:13825785,8613392
x1,402:14517556,8613392
x1,402:14845237,8613392
x1,402:15118303,8613392
g1,402:15336756,8613392
x1,402:15664437,8613392
g1,402:15882890,8613392
x1,402:17561343,8613392
g1,402:17779796,8613392
x1,402:19221591,8613392
g1,402:19440044,8613392
x1,402:22700468,8613392
g1,402:22918921,8613392
x1,402:23501465,8613392
x1,402:23956576,8613392
x1,402:25145328,8613392
g1,402:25363781,8613392
x1,402:26674503,8613392
x1,402:27020388,8613392
g1,402:27238841,8613392
x1,402:28149065,8613392
g1,402:28367518,8613392
x1,402:29993179,8613392
g1,402:30211632,8613392
x1,402:32891333,8613392
g1,402:33109786,8613392
x1,402:34092828,8613392
x1,402:34420509,8613392
x1,402:35751255,8613392
g1,402:36042526,8613392
x1,402:36861728,8613392
x1,402:37498884,8613392
k1,402:37890293,8613392:482504
)
(1,403:13024788,9399824:24865505,491520,163840
x1,403:14355537,9399824
g1,402:14573990,9399824
x1,402:15484214,9399824
g1,402:15702667,9399824
x1,402:17568625,9399824
g1,402:17787078,9399824
(1,402:17787078,9399824:1165088,491520,163840
x1,402:18041941,9399824
x1,402:18697303,9399824
x1,402:18952166,9399824
)
x1,402:19134211,9399824
k1,403:28466704,9399824:9423588
k1,403:37890292,9399824:9423588
)
(1,405:23855848,10186256:3203385,491520,163840
x1,405:24398431,10186256
x1,405:25213310,10186256
(1,405:25213310,10186256:389573,449650,0
(1,404:25213310,10186256:389573,449650,0
x1,404:25602883,10186256
)
)
x1,405:25857746,10186256
g1,405:26039786,10186256
x1,405:26549512,10186256
g1,405:26731552,10186256
x1,405:27059233,10186256
)
(1,407:13024788,11365904:24865505,455111,127431
x1,407:14890746,11365904
g1,406:15109199,11365904
x1,406:15655334,11365904
g1,406:15873787,11365904
x1,406:18367802,11365904
x1,406:18695483,11365904
x1,406:18822914,11365904
k1,407:28311056,11365904:9579237
k1,407:37890293,11365904:9579237
)
(1,410:13024788,11365904:0,0,127431
(1,410:13024788,11365904:0,215040,0
g1,410:13680148,11365904
g1,410:38545653,11365904
(1,410:38545653,11365904:655360,215040,0
k1,410:38678767,11365904:133114
x1,410:39201013,11365904
)
k1,410:13024789,11365904:-26176224
)
)
(1,410:19917442,12807696:17972851,566233,163840
(1,410:19917442,12807696:11080197,566233,163840
h1,410:19917442,12807696:0,0,0
(1,407:19917442,12807696:0,0,0
$1,407:19917442,12807696
(1,407:19917442,12021264:0,0,0
)
$1,407:19917442,12807696
)
x1,407:20562791,12807696
(1,410:20562791,12905999:294003,295640,0
x1,410:20824026,12905999
)
x1,410:21392915,12807696
g1,410:21538547,12807696
x1,410:22048273,12807696
g1,410:22193905,12807696
x1,410:22477516,12807696
(1,410:22477516,12905999:294003,295640,0
x1,410:22738751,12905999
)
x1,410:23026382,12807696
g1,410:23172014,12807696
x1,410:23681740,12807696
g1,410:23827372,12807696
x1,410:24145040,12807696
(1,410:24145040,12905999:294003,295640,0
x1,410:24406275,12905999
)
x1,410:25113141,12807696
x1,410:25698111,12807696
g1,410:25843743,12807696
x1,410:26353469,12807696
g1,410:26499101,12807696
x1,410:26816769,12807696
(1,410:26816769,12905999:294003,295640,0
x1,410:27078004,12905999
)
x1,410:27365635,12807696
g1,410:27511267,12807696
x1,410:28020993,12807696
g1,410:28166625,12807696
x1,410:28447883,12807696
(1,410:28447883,12537103:294003,295640,0
x1,410:28709118,12537103
)
x1,410:29289310,12807696
[1,410:29289310,12969712:324797,646056,0
(1,410:29312823,12537103:301284,213447,0
x1,410:29581339,12537103
)
(1,410:29289310,12969712:294003,295640,0
x1,410:29550545,12969712
)
]
g1,410:29796147,12807696
x1,410:30305873,12807696
g1,410:30487913,12807696
x1,410:30997639,12807696
)
(1,410:36725205,12807696:1165088,491520,163840
(1,410:36725205,12807696:1165088,491520,163840
x1,410:37635430,12807696
x1,410:37890293,12807696
)
)
)
(1,412:13024788,14249488:24865505,491520,163840
x1,412:15264010,14249488
g1,411:15482463,14249488
$1,411:15482463,14249488
x1,411:15810144,14249488
g1,411:15955776,14249488
x1,411:16465502,14249488
g1,411:16611134,14249488
x1,411:16994110,14249488
x1,411:17380804,14249488
x1,411:17653872,14249488
(1,411:17653872,14249488:389573,449650,0
(1,411:17653872,14249488:389573,449650,0
x1,411:18043445,14249488
)
)
x1,411:18298308,14249488
g1,411:18443940,14249488
x1,411:18953666,14249488
g1,411:19099298,14249488
x1,411:19641881,14249488
x1,411:20456760,14249488
(1,411:20456760,14249488:389573,449650,0
(1,411:20456760,14249488:389573,449650,0
x1,411:20846333,14249488
)
)
x1,411:21101196,14249488
g1,411:21283236,14249488
x1,411:21792962,14249488
g1,411:21975002,14249488
x1,411:22302683,14249488
$1,411:22302683,14249488
g1,411:22521136,14249488
x1,411:23469590,14249488
x1,411:25057020,14249488
g1,411:25275473,14249488
x1,411:26185697,14249488
g1,411:26404150,14249488
x1,411:28898165,14249488
x1,411:29225846,14249488
x1,411:29353277,14249488
k1,412:33576238,14249488:4314056
k1,412:37890293,14249488:4314055
)
(1,415:13024788,14249488:0,0,163840
(1,415:13024788,14249488:0,215040,0
g1,415:13680148,14249488
g1,415:38545653,14249488
(1,415:38545653,14249488:655360,215040,0
k1,415:38678767,14249488:133114
x1,415:39201013,14249488
)
k1,415:13024789,14249488:-26176224
)
)
(1,415:20099488,15691280:17790805,566233,163840
(1,415:20099488,15691280:10716106,566233,163840
h1,415:20099488,15691280:0,0,0
(1,412:20099488,15691280:0,0,0
$1,412:20099488,15691280
(1,412:20099488,14904848:0,0,0
)
$1,412:20099488,15691280
)
x1,412:20417156,15691280
(1,415:20417156,15789583:294003,295640,0
x1,415:20678391,15789583
)
x1,415:21385257,15691280
g1,415:21533315,15691280
x1,415:22043041,15691280
g1,415:22188673,15691280
x1,415:22469931,15691280
(1,415:22469931,15420687:294003,295640,0
x1,415:22731166,15420687
)
x1,415:23018797,15691280
g1,415:23164429,15691280
x1,415:23674155,15691280
g1,415:23819787,15691280
x1,415:24355908,15691280
(1,415:24355908,15420687:294003,295640,0
x1,415:24617143,15420687
)
x1,415:24967579,15691280
(1,415:24967579,15789583:294003,295640,0
x1,415:25228814,15789583
)
g1,415:25407214,15691280
x1,415:25916940,15691280
g1,415:26062572,15691280
x1,415:26926374,15691280
g1,415:27072006,15691280
x1,415:27581732,15691280
g1,415:27727364,15691280
x1,415:28010975,15691280
(1,415:28010975,15789583:294003,295640,0
x1,415:28272210,15789583
)
x1,415:29107265,15691280
[1,415:29107265,15853296:324797,646056,0
(1,415:29130778,15420687:301284,213447,0
x1,415:29399294,15420687
)
(1,415:29107265,15853296:294003,295640,0
x1,415:29368500,15853296
)
]
g1,415:29614102,15691280
x1,415:30123828,15691280
g1,415:30305868,15691280
x1,415:30815594,15691280
)
(1,415:36725205,15691280:1165088,491520,163840
(1,415:36725205,15691280:1165088,491520,163840
x1,415:37635430,15691280
x1,415:37890293,15691280
)
)
)
(1,417:13024788,17133072:24865505,491520,163840
x1,417:14648628,17133072
g1,416:14867081,17133072
$1,416:14867081,17133072
x1,416:15194762,17133072
g1,416:15340394,17133072
x1,416:15850120,17133072
g1,416:15995752,17133072
x1,416:16378728,17133072
x1,416:16765422,17133072
x1,416:17038490,17133072
(1,416:17038490,17133072:389573,449650,0
(1,416:17038490,17133072:389573,449650,0
x1,416:17428063,17133072
)
)
x1,416:17682926,17133072
g1,416:17828558,17133072
x1,416:18338284,17133072
g1,416:18483916,17133072
x1,416:19026499,17133072
x1,416:19841378,17133072
(1,416:19841378,17133072:389573,449650,0
(1,416:19841378,17133072:389573,449650,0
x1,416:20230951,17133072
)
)
x1,416:20485814,17133072
g1,416:20667854,17133072
x1,416:21177580,17133072
g1,416:21359620,17133072
x1,416:21687301,17133072
$1,416:21687301,17133072
x1,416:21869346,17133072
g1,416:22087799,17133072
x1,416:22561115,17133072
x1,416:22834181,17133072
g1,416:23052634,17133072
x1,416:24219540,17133072
x1,416:24565425,17133072
g1,416:24783878,17133072
x1,416:25366422,17133072
g1,416:25584875,17133072
x1,416:26495099,17133072
g1,416:26713552,17133072
x1,416:29848364,17133072
k1,417:33823781,17133072:4066512
k1,417:37890293,17133072:4066512
)
(1,420:13024788,17133072:0,0,163840
(1,420:13024788,17133072:0,215040,0
g1,420:13680148,17133072
g1,420:38545653,17133072
(1,420:38545653,17133072:655360,215040,0
k1,420:38678767,17133072:133114
x1,420:39201013,17133072
)
k1,420:13024789,17133072:-26176224
)
)
(1,420:15639592,18574864:22250701,566233,163840
(1,420:15639592,18574864:19635898,566233,163840
h1,420:15639592,18574864:0,0,0
(1,417:15639592,18574864:0,0,0
$1,417:15639592,18574864
(1,417:15639592,17788432:0,0,0
)
$1,417:15639592,18574864
)
x1,417:16222136,18574864
g1,420:16367768,18574864
x1,420:16877494,18574864
g1,420:17023126,18574864
x1,420:17340794,18574864
(1,420:17340794,18673167:294003,295640,0
x1,420:17602029,18673167
)
x1,420:19008325,18574864
g1,420:19153957,18574864
x1,420:19663683,18574864
g1,420:19809315,18574864
x1,420:20092926,18574864
(1,420:20092926,18673167:294003,295640,0
x1,420:20354161,18673167
)
x1,420:20641792,18574864
g1,420:20787424,18574864
x1,420:21297150,18574864
g1,420:21442782,18574864
x1,420:21760450,18574864
(1,420:21760450,18673167:294003,295640,0
x1,420:22021685,18673167
)
x1,420:22728551,18574864
g1,420:22876609,18574864
x1,420:23386335,18574864
g1,420:23531967,18574864
x1,420:23813225,18574864
(1,420:23813225,18304271:294003,295640,0
x1,420:24074460,18304271
)
x1,420:24616954,18574864
g1,420:24762586,18574864
x1,420:25272312,18574864
g1,420:25417944,18574864
x1,420:26536609,18574864
g1,420:26682241,18574864
x1,420:27191967,18574864
g1,420:27337599,18574864
x1,420:27621210,18574864
(1,420:27621210,18673167:294003,295640,0
x1,420:27882445,18673167
)
x1,420:28752620,18574864
g1,420:28898252,18574864
x1,420:29407978,18574864
g1,420:29553610,18574864
x1,420:29871278,18574864
(1,420:29871278,18673167:294003,295640,0
x1,420:30132513,18673167
)
x1,420:30420144,18574864
g1,420:30565776,18574864
x1,420:31075502,18574864
g1,420:31221134,18574864
x1,420:31502392,18574864
(1,420:31502392,18304271:294003,295640,0
x1,420:31763627,18304271
)
x1,420:32114063,18574864
(1,420:32114063,18673167:294003,295640,0
x1,420:32375298,18673167
)
x1,420:32725734,18574864
(1,420:32725734,18673167:294003,295640,0
x1,420:32986969,18673167
)
x1,420:33567161,18574864
[1,420:33567161,18736880:324797,646056,0
(1,420:33590674,18304271:301284,213447,0
x1,420:33859190,18304271
)
(1,420:33567161,18736880:294003,295640,0
x1,420:33828396,18736880
)
]
g1,420:34073998,18574864
x1,420:34583724,18574864
g1,420:34765764,18574864
x1,420:35275490,18574864
)
(1,420:36725205,18574864:1165088,491520,163840
(1,420:36725205,18574864:1165088,491520,163840
x1,420:37635430,18574864
x1,420:37890293,18574864
)
)
)
(1,421:13024788,20409414:24865505,546132,0
(1,421:13024788,20409414:0,0,0
g1,421:13024788,20409414
)
(1,421:13024788,20409414:0,0,0
(1,421:13024788,20409414:0,0,0
(1,421:13024788,19491910:0,0,0
)
)
g1,421:13024788,20409414
)
x1,421:16010772,20409414
g1,421:16305684,20409414
x1,421:16797204,20409414
x1,421:18147063,20409414
x1,421:19987898,20409414
g1,421:20282810,20409414
x1,421:21020090,20409414
g1,421:21315002,20409414
x1,421:22554269,20409414
g1,421:22849181,20409414
x1,421:24028829,20409414
x1,421:25194368,20409414
k1,421:31542331,20409414:6347963
k1,421:37890293,20409414:6347962
)
(1,421:13024788,20409414:0,0,0
(1,421:13024788,20409414:0,215040,0
g1,421:13680148,20409414
g1,421:38545653,20409414
(1,421:38545653,20409414:655360,215040,0
k1,421:38678767,20409414:133114
x1,421:39201013,20409414
)
k1,421:13024789,20409414:-26176224
)
)
h1,421:13024788,20409414:0,0,0
(1,435:13024788,21619098:24865505,455111,127431
x1,435:13452594,21619098
x1,423:16019427,21619098
x1,423:16765811,21619098
g1,423:16984264,21619098
x1,423:19405462,21619098
g1,423:19623915,21619098
x1,423:21100300,21619098
x1,423:21886732,21619098
g1,423:22105185,21619098
x1,423:23161046,21619098
g1,423:23379499,21619098
x1,423:26270368,21619098
g1,423:26488821,21619098
x1,423:27364456,21619098
g1,423:27582909,21619098
x1,423:28529543,21619098
g1,423:28747996,21619098
x1,423:29731038,21619098
x1,423:30040514,21619098
x1,423:30626698,21619098
g1,423:30845151,21619098
x1,423:32523604,21619098
g1,423:32742057,21619098
x1,423:33797918,21619098
g1,423:34016371,21619098
x1,423:34708142,21619098
x1,423:35035823,21619098
x1,423:35308889,21619098
g1,423:35527342,21619098
x1,423:35855023,21619098
k1,423:37890293,21619098:2035270
)
(1,435:13024788,21619098:0,0,127431
(1,435:13024788,21619098:0,215040,0
g1,435:13680148,21619098
g1,435:38545653,21619098
(1,435:38545653,21619098:655360,215040,0
k1,435:38678767,21619098:133114
x1,435:39201013,21619098
)
k1,435:13024789,21619098:-26176224
)
)
(1,435:13024788,22405530:24865505,455111,127431
x1,435:16187849,22405530
g1,423:16406302,22405530
x1,423:18115918,22405530
g1,423:18407189,22405530
x1,423:19533608,22405530
g1,423:19752061,22405530
x1,423:22626251,22405530
g1,423:22844704,22405530
x1,423:23208066,22405530
x1,423:24207347,22405530
x1,423:25299213,22405530
g1,423:25517666,22405530
x1,423:26044542,22405530
g1,423:26262995,22405530
x1,423:27175031,22405530
x1,423:27520188,22405530
g1,423:27738641,22405530
x1,423:29212074,22405530
x1,423:29996896,22405530
g1,423:30215349,22405530
x1,423:31232761,22405530
x1,423:32526364,22405530
g1,423:32744817,22405530
x1,423:33435205,22405530
g1,423:33653658,22405530
x1,423:34547526,22405530
x1,423:35584886,22405530
g1,423:35803339,22405530
x1,423:37883583,22405530
k1,423:37890293,22405530:6710
)
(1,435:13024788,22405530:0,0,127431
(1,435:13024788,22405530:0,215040,0
g1,435:13680148,22405530
g1,435:38545653,22405530
(1,435:38545653,22405530:655360,215040,0
k1,435:38678767,22405530:133114
x1,435:39201013,22405530
)
k1,435:13024789,22405530:-26176224
)
)
(1,435:13024788,23191962:24865505,455111,127431
x1,435:14080649,23191962
g1,423:14299102,23191962
x1,423:16647481,23191962
g1,423:16865934,23191962
x1,423:17412069,23191962
x1,423:20202815,23191962
g1,423:20421268,23191962
x1,423:20785358,23191962
x1,423:21349697,23191962
x1,423:21804808,23191962
x1,423:22733235,23191962
g1,423:22951688,23191962
x1,423:23861912,23191962
g1,423:24080365,23191962
x1,423:25482111,23191962
x1,423:25755177,23191962
g1,423:25973630,23191962
x1,423:27939713,23191962
x1,423:28434874,23191962
g1,423:28653327,23191962
x1,423:29199462,23191962
g1,423:29417915,23191962
x1,423:30328139,23191962
g1,423:30546592,23191962
x1,423:32022977,23191962
x1,423:32732951,23191962
g1,423:32951404,23191962
x1,423:33736018,23191962
g1,423:33954471,23191962
x1,423:36470330,23191962
k1,423:37890293,23191962:1511058
)
(1,435:13024788,23191962:0,0,127431
(1,435:13024788,23191962:0,215040,0
g1,435:13680148,23191962
g1,435:38545653,23191962
(1,435:38545653,23191962:655360,215040,0
k1,435:38678767,23191962:133114
x1,435:39201013,23191962
)
k1,435:13024789,23191962:-26176224
)
)
(1,435:13024788,23978394:24865505,455111,127431
x1,435:15597081,23978394
g1,423:15815534,23978394
x1,423:18955806,23978394
g1,423:19174259,23978394
x1,423:20230120,23978394
g1,423:20448573,23978394
x1,423:23151938,23978394
g1,423:23443209,23978394
x1,423:26377770,23978394
g1,423:26596223,23978394
x1,423:27506447,23978394
g1,423:27724900,23978394
x1,423:30346345,23978394
g1,423:30564798,23978394
x1,423:31438614,23978394
x1,423:32294225,23978394
g1,423:32512678,23978394
x1,423:33786992,23978394
g1,423:34005445,23978394
x1,423:34333126,23978394
g1,423:34551579,23978394
x1,423:36230032,23978394
g1,423:36448485,23978394
x1,423:37890280,23978394
k1,423:37890293,23978394:13
)
(1,435:13024788,23978394:0,0,127431
(1,435:13024788,23978394:0,215040,0
g1,435:13680148,23978394
g1,435:38545653,23978394
(1,435:38545653,23978394:655360,215040,0
k1,435:38678767,23978394:133114
x1,435:39201013,23978394
)
k1,435:13024789,23978394:-26176224
)
)
(1,435:13024788,24764826:24865505,455111,127431
x1,435:16285212,24764826
g1,423:16503665,24764826
x1,423:17559526,24764826
g1,423:17777979,24764826
x1,423:18761021,24764826
g1,423:18979474,24764826
x1,423:20075384,24764826
g1,423:20293837,24764826
x1,423:21167653,24764826
x1,423:22023264,24764826
g1,423:22241717,24764826
x1,423:26139297,24764826
g1,423:26357750,24764826
x1,423:30335427,24764826
g1,423:30553880,24764826
x1,423:30994428,24764826
g1,423:31212881,24764826
x1,423:31558767,24764826
x1,423:32434402,24764826
g1,423:32652855,24764826
x1,423:35170534,24764826
g1,423:35461805,24764826
x1,423:37140256,24764826
k1,423:37890293,24764826:750037
)
(1,435:13024788,24764826:0,0,127431
(1,435:13024788,24764826:0,215040,0
g1,435:13680148,24764826
g1,435:38545653,24764826
(1,435:38545653,24764826:655360,215040,0
k1,435:38678767,24764826:133114
x1,435:39201013,24764826
)
k1,435:13024789,24764826:-26176224
)
)
(1,435:13024788,25551258:24865505,455111,127431
x1,435:16922368,25551258
g1,423:17140821,25551258
x1,423:18123864,25551258
g1,423:18342317,25551258
x1,423:18706407,25551258
x1,423:20799924,25551258
g1,423:21018377,25551258
x1,423:21364263,25551258
x1,423:23809126,25551258
g1,423:24027579,25551258
x1,423:24573714,25551258
g1,423:24792167,25551258
x1,423:25119848,25551258
g1,423:25338301,25551258
x1,423:26814686,25551258
x1,423:27342615,25551258
g1,423:27561068,25551258
x1,423:29204931,25551258
x1,423:30024132,25551258
g1,423:30242585,25551258
x1,423:30533856,25551258
x1,423:32263282,25551258
g1,423:32481735,25551258
x1,423:32845825,25551258
x1,423:33847072,25551258
x1,423:35123207,25551258
g1,423:35414478,25551258
x1,423:35887794,25551258
x1,423:36160861,25551258
k1,423:37890293,25551258:1729432
)
(1,435:13024788,25551258:0,0,127431
(1,435:13024788,25551258:0,215040,0
g1,435:13680148,25551258
g1,435:38545653,25551258
(1,435:38545653,25551258:655360,215040,0
k1,435:38678767,25551258:133114
x1,435:39201013,25551258
)
k1,435:13024789,25551258:-26176224
)
)
(1,435:13024788,26337690:24865505,491520,163840
x1,435:13570923,26337690
x1,423:13898604,26337690
x1,423:16068577,26337690
g1,423:16287030,26337690
x1,423:18582614,26337690
g1,423:18801067,26337690
x1,423:19775007,26337690
g1,423:20066278,26337690
(1,423:20066278,26337690:1165088,491520,163840
x1,423:20321141,26337690
x1,423:20976503,26337690
x1,423:21231366,26337690
)
g1,423:21449819,26337690
x1,423:22432861,26337690
g1,423:22651314,26337690
x1,423:23816401,26337690
g1,423:24034854,26337690
x1,423:24617398,26337690
g1,423:24835851,26337690
x1,423:25163532,26337690
g1,423:25381985,26337690
x1,423:25673256,26337690
x1,423:27402682,26337690
g1,423:27621135,26337690
x1,423:30064178,26337690
g1,423:30282631,26337690
x1,423:31192855,26337690
g1,423:31411308,26337690
x1,423:32685622,26337690
g1,423:32904075,26337690
x1,423:34442351,26337690
g1,423:34660804,26337690
x1,423:35188735,26337690
g1,423:35407188,26337690
x1,423:36317412,26337690
k1,423:37890293,26337690:1572881
)
(1,435:13024788,26337690:0,0,163840
(1,435:13024788,26337690:0,215040,0
g1,435:13680148,26337690
g1,435:38545653,26337690
(1,435:38545653,26337690:655360,215040,0
k1,435:38678767,26337690:133114
x1,435:39201013,26337690
)
k1,435:13024789,26337690:-26176224
)
)
(1,435:13024788,27124122:24865505,455111,127431
x1,435:14337332,27124122
x1,423:15597082,27124122
g1,423:15815535,27124122
x1,423:16689351,27124122
x1,423:17544962,27124122
g1,423:17763415,27124122
x1,423:18819276,27124122
g1,423:19037729,27124122
x1,423:19733140,27124122
g1,423:19951593,27124122
x1,423:22525707,27124122
x1,423:22853388,27124122
g1,423:23071841,27124122
x1,423:23654385,27124122
g1,423:23872838,27124122
x1,423:25547652,27124122
g1,423:25766105,27124122
x1,423:28682464,27124122
g1,423:28900917,27124122
x1,423:30102414,27124122
g1,423:30320867,27124122
x1,423:31196502,27124122
g1,423:31414955,27124122
x1,423:34316751,27124122
g1,423:34535204,27124122
x1,423:35063135,27124122
g1,423:35281588,27124122
x1,423:36191812,27124122
k1,423:37890293,27124122:1698481
)
(1,435:13024788,27124122:0,0,127431
(1,435:13024788,27124122:0,215040,0
g1,435:13680148,27124122
g1,435:38545653,27124122
(1,435:38545653,27124122:655360,215040,0
k1,435:38678767,27124122:133114
x1,435:39201013,27124122
)
k1,435:13024789,27124122:-26176224
)
)
(1,435:13024788,27910554:24865505,455111,127431
x1,435:15595259,27910554
g1,423:15813712,27910554
x1,423:16341643,27910554
g1,423:16560096,27910554
x1,423:16851367,27910554
x1,423:18111117,27910554
g1,423:18329570,27910554
x1,423:19205205,27910554
g1,423:19423658,27910554
x1,423:21826649,27910554
g1,423:22045102,27910554
x1,423:22591237,27910554
g1,423:22809690,27910554
x1,423:23929267,27910554
g1,423:24220538,27910554
x1,423:24548219,27910554
x1,423:24730264,27910554
g1,423:25021535,27910554
x1,423:26150212,27910554
g1,423:26368665,27910554
x1,423:26933004,27910554
x1,423:28047119,27910554
g1,423:28265572,27910554
x1,423:28793503,27910554
g1,423:29011956,27910554
x1,423:29703727,27910554
g1,423:29922180,27910554
x1,423:31709860,27910554
g1,423:31928313,27910554
x1,423:32474448,27910554
g1,423:32692901,27910554
x1,423:33812478,27910554
g1,423:34103749,27910554
x1,423:34431430,27910554
g1,423:34649883,27910554
x1,423:35090431,27910554
g1,423:35308884,27910554
x1,423:36219108,27910554
g1,423:36437561,27910554
x1,423:37711875,27910554
k1,423:37890293,27910554:178418
)
(1,435:13024788,27910554:0,0,127431
(1,435:13024788,27910554:0,215040,0
g1,435:13680148,27910554
g1,435:38545653,27910554
(1,435:38545653,27910554:655360,215040,0
k1,435:38678767,27910554:133114
x1,435:39201013,27910554
)
k1,435:13024789,27910554:-26176224
)
)
(1,435:13024788,28696986:24865505,455111,127431
x1,435:14180659,28696986
k1,423:14399045,28696986:218386
x1,423:14976981,28696986
k1,423:15195366,28696986:218385
x1,423:17609737,28696986
k1,423:17828123,28696986:218386
x1,423:18188208,28696986
x1,423:19070216,28696986
x1,423:19412096,28696986
x1,423:20152270,28696986
k1,423:20370669,28696986:218399
x1,423:21414916,28696986
k1,423:21633301,28696986:218385
x1,423:22533513,28696986
k1,423:22751899,28696986:218386
x1,423:23310030,28696986
x1,423:24411890,28696986
k1,423:24630276,28696986:218386
x1,423:26978024,28696986
x1,423:27467538,28696986
k1,423:27685923,28696986:218385
x1,423:28586135,28696986
k1,423:28804521,28696986:218386
x1,423:29742542,28696986
x1,423:31885249,28696986
k1,423:32103634,28696986:218385
x1,423:34012086,28696986
x1,423:34245941,28696986
k1,423:34464327,28696986:218386
x1,423:34986451,28696986
k1,423:35204836,28696986:218385
x1,423:36105047,28696986
x1,423:36446927,28696986
k1,423:36665313,28696986:218386
x1,423:38017433,28696986
k1,423:37890293,28696986:0
)
(1,435:13024788,28696986:0,0,127431
(1,435:13024788,28696986:0,215040,0
g1,435:13680148,28696986
g1,435:38545653,28696986
(1,435:38545653,28696986:655360,215040,0
k1,435:38678767,28696986:133114
x1,435:39201013,28696986
)
k1,435:13024789,28696986:-26176224
)
)
(1,435:13024788,29483418:24865505,455111,127431
x1,435:14107299,29483418
k1,423:14316457,29483418:209158
x1,423:15172796,29483418
x1,423:16011659,29483418
k1,423:16220817,29483418:209158
x1,423:16652554,29483418
k1,423:16861712,29483418:209158
x1,423:17828661,29483418
x1,423:19558815,29483418
k1,423:19767974,29483418:209159
x1,423:20536895,29483418
k1,423:20746053,29483418:209158
x1,423:22030561,29483418
k1,423:22239719,29483418:209158
x1,423:25063853,29483418
k1,423:25274870,29483418:211017
x1,423:26309613,29483418
k1,423:26518771,29483418:209158
x1,423:27822904,29483418
k1,423:28032062,29483418:209158
x1,423:31171972,29483418
k1,423:31381131,29483418:209159
x1,423:32273151,29483418
k1,423:32482309,29483418:209158
x1,423:34735550,29483418
x1,423:34967111,29483418
k1,423:35176269,29483418:209158
x1,423:36787256,29483418
k1,423:36998273,29483418:211017
x1,423:37890293,29483418
k1,423:37890293,29483418:0
)
(1,435:13024788,29483418:0,0,127431
(1,435:13024788,29483418:0,215040,0
g1,435:13680148,29483418
g1,435:38545653,29483418
(1,435:38545653,29483418:655360,215040,0
k1,435:38678767,29483418:133114
x1,435:39201013,29483418
)
k1,435:13024789,29483418:-26176224
)
)
(1,435:13024788,30269850:24865505,455111,127431
x1,435:14632243,30269850
g1,423:14850696,30269850
x1,423:15378627,30269850
g1,423:15597080,30269850
x1,423:16507304,30269850
g1,423:16725757,30269850
x1,423:17748849,30269850
g1,423:17967302,30269850
x1,423:18950345,30269850
g1,423:19168798,30269850
x1,423:21868523,30269850
g1,423:22086976,30269850
x1,423:22527524,30269850
g1,423:22745977,30269850
x1,423:24966925,30269850
g1,423:25258196,30269850
x1,423:26077398,30269850
x1,423:26750964,30269850
g1,423:26969417,30269850
x1,423:28025278,30269850
g1,423:28243731,30269850
x1,423:28589617,30269850
x1,423:29554454,30269850
x1,423:30009565,30269850
g1,423:30228018,30269850
x1,423:31433155,30269850
g1,423:31651608,30269850
x1,423:34025470,30269850
x1,423:34262128,30269850
g1,423:34480581,30269850
x1,423:35390805,30269850
g1,423:35609258,30269850
x1,423:37762847,30269850
k1,423:37890293,30269850:127446
)
(1,435:13024788,30269850:0,0,127431
(1,435:13024788,30269850:0,215040,0
g1,435:13680148,30269850
g1,435:38545653,30269850
(1,435:38545653,30269850:655360,215040,0
k1,435:38678767,30269850:133114
x1,435:39201013,30269850
)
k1,435:13024789,30269850:-26176224
)
)
(1,435:13024788,31056282:24865505,455111,127431
x1,435:14080649,31056282
g1,423:14299102,31056282
x1,423:15209326,31056282
g1,423:15427779,31056282
x1,423:16647481,31056282
x1,423:17102592,31056282
x1,423:18072889,31056282
g1,423:18291342,31056282
x1,423:20221019,31056282
g1,423:20439472,31056282
x1,423:21022016,31056282
g1,423:21240469,31056282
x1,423:22150692,31056282
x1,423:22496577,31056282
g1,423:22715030,31056282
x1,423:23989344,31056282
g1,423:24207797,31056282
x1,423:25558569,31056282
g1,423:25849840,31056282
x1,423:26978517,31056282
g1,423:27196970,31056282
x1,423:28509514,31056282
x1,423:29769264,31056282
g1,423:29987717,31056282
x1,423:30861533,31056282
x1,423:31717144,31056282
g1,423:31935597,31056282
x1,423:32918639,31056282
g1,423:33137092,31056282
x1,423:36424820,31056282
k1,423:37890293,31056282:1489721
)
(1,435:13024788,31056282:0,0,127431
(1,435:13024788,31056282:0,215040,0
g1,435:13680148,31056282
g1,435:38545653,31056282
(1,435:38545653,31056282:655360,215040,0
k1,435:38678767,31056282:133114
x1,435:39201013,31056282
)
k1,435:13024789,31056282:-26176224
)
)
(1,435:13024788,31842714:24865505,455111,127431
x1,435:15009078,31842714
g1,423:15227531,31842714
x1,423:15518802,31842714
x1,423:17248228,31842714
g1,423:17466681,31842714
x1,423:17830771,31842714
x1,423:18832018,31842714
x1,423:20184611,31842714
g1,423:20403064,31842714
x1,423:23135557,31842714
g1,423:23354010,31842714
x1,423:23936554,31842714
g1,423:24155007,31842714
x1,423:25065231,31842714
g1,423:25283684,31842714
x1,423:26557998,31842714
g1,423:26776451,31842714
x1,423:28314727,31842714
g1,423:28533180,31842714
x1,423:30828766,31842714
g1,423:31120037,31842714
x1,423:32248714,31842714
g1,423:32467167,31842714
x1,423:33340983,31842714
x1,423:34196594,31842714
g1,423:34415047,31842714
x1,423:37589908,31842714
k1,423:37890293,31842714:300385
)
(1,435:13024788,31842714:0,0,127431
(1,435:13024788,31842714:0,215040,0
g1,435:13680148,31842714
g1,435:38545653,31842714
(1,435:38545653,31842714:655360,215040,0
k1,435:38678767,31842714:133114
x1,435:39201013,31842714
)
k1,435:13024789,31842714:-26176224
)
)
(1,435:13024788,32629146:24865505,455111,127431
x1,435:13900423,32629146
g1,423:14118876,32629146
$1,423:14118876,32629146
x1,423:14465292,32629146
g1,423:14647332,32629146
x1,423:15157058,32629146
g1,423:15339098,32629146
x1,423:15666779,32629146
$1,423:15666779,32629146
x1,423:15848824,32629146
g1,423:16067277,32629146
$1,423:16067277,32629146
x1,423:16348535,32629146
g1,423:16530575,32629146
x1,423:17040301,32629146
g1,423:17222341,32629146
x1,423:18059748,32629146
$1,423:18059748,32629146
x1,423:18241793,32629146
g1,423:18460246,32629146
$1,423:18460246,32629146
x1,423:18743857,32629146
(1,423:18743857,32727449:294003,295640,0
x1,423:19005092,32727449
)
g1,423:19219900,32629146
x1,423:19729626,32629146
g1,423:19911666,32629146
x1,423:20239347,32629146
$1,423:20239347,32629146
x1,423:20421392,32629146
g1,423:20639845,32629146
$1,423:20639845,32629146
x1,423:20923456,32629146
(1,423:20923456,32727449:294003,295640,0
x1,423:21184691,32727449
)
g1,423:21399499,32629146
x1,423:21909225,32629146
g1,423:22091265,32629146
x1,423:22418946,32629146
$1,423:22418946,32629146
x1,423:22600991,32629146
g1,423:22819444,32629146
$1,423:22819444,32629146
x1,423:23160550,32629146
(1,423:23160550,32727449:294003,295640,0
x1,423:23421785,32727449
)
g1,423:23636593,32629146
x1,423:24146319,32629146
g1,423:24328359,32629146
x1,423:25165766,32629146
$1,423:25165766,32629146
x1,423:25347811,32629146
g1,423:25566264,32629146
$1,423:25566264,32629146
x1,423:25907370,32629146
(1,423:25907370,32727449:294003,295640,0
x1,423:26168605,32727449
)
g1,423:26383413,32629146
x1,423:26893139,32629146
g1,423:27075179,32629146
x1,423:27402860,32629146
$1,423:27402860,32629146
x1,423:27584905,32629146
g1,423:27803358,32629146
$1,423:27803358,32629146
x1,423:28121026,32629146
(1,423:28121026,32727449:294003,295640,0
x1,423:28382261,32727449
)
g1,423:28597069,32629146
x1,423:29106795,32629146
g1,423:29288835,32629146
x1,423:30126242,32629146
$1,423:30126242,32629146
x1,423:30308287,32629146
g1,423:30526740,32629146
x1,423:31582601,32629146
g1,423:31801054,32629146
$1,423:31801054,32629146
x1,423:32118722,32629146
(1,423:32118722,32727449:294003,295640,0
x1,423:32379957,32727449
)
g1,423:32594765,32629146
x1,423:33104491,32629146
g1,423:33286531,32629146
x1,423:33614212,32629146
$1,423:33614212,32629146
x1,423:33796257,32629146
g1,423:34087528,32629146
x1,423:34688276,32629146
g1,423:34906729,32629146
x1,423:36403137,32629146
g1,423:36621590,32629146
x1,423:37204134,32629146
k1,423:37890293,32629146:686159
)
(1,435:13024788,32629146:0,0,127431
(1,435:13024788,32629146:0,215040,0
g1,435:13680148,32629146
g1,435:38545653,32629146
(1,435:38545653,32629146:655360,215040,0
k1,435:38678767,32629146:133114
x1,435:39201013,32629146
)
k1,435:13024789,32629146:-26176224
)
)
(1,435:13024788,33415578:24865505,455111,127431
x1,435:15326199,33415578
k1,423:15530981,33415578:204782
x1,423:16423001,33415578
k1,423:16627783,33415578:204782
x1,423:18722245,33415578
x1,423:18989486,33415578
k1,423:19194267,33415578:204781
x1,423:20193329,33415578
x1,423:22423742,33415578
k1,423:22628524,33415578:204782
x1,423:23145896,33415578
k1,423:23350678,33415578:204782
x1,423:24242698,33415578
k1,423:24447480,33415578:204782
x1,423:25303819,33415578
x1,423:26142682,33415578
k1,423:26347464,33415578:204782
x1,423:26918357,33415578
k1,423:27123138,33415578:204781
x1,423:28764455,33415578
k1,423:28969237,33415578:204782
x1,423:31827268,33415578
k1,423:32032050,33415578:204782
x1,423:32371018,33415578
x1,423:34944658,33415578
k1,423:35152174,33415578:207516
x1,423:36044194,33415578
k1,423:36248976,33415578:204782
x1,423:37890293,33415578
k1,423:37890293,33415578:0
)
(1,435:13024788,33415578:0,0,127431
(1,435:13024788,33415578:0,215040,0
g1,435:13680148,33415578
g1,435:38545653,33415578
(1,435:38545653,33415578:655360,215040,0
k1,435:38678767,33415578:133114
x1,435:39201013,33415578
)
k1,435:13024789,33415578:-26176224
)
)
(1,435:13024788,34202010:24865505,491520,163840
x1,435:15941147,34202010
g1,423:16159600,34202010
x1,423:16687531,34202010
g1,423:16905984,34202010
x1,423:17816207,34202010
x1,423:18162092,34202010
g1,423:18380545,34202010
x1,423:19909722,34202010
g1,423:20128175,34202010
x1,423:21003810,34202010
g1,423:21222263,34202010
x1,423:22026900,34202010
g1,423:22245353,34202010
x1,423:22831537,34202010
g1,423:23049990,34202010
x1,423:23887397,34202010
g1,423:24105850,34202010
$1,423:24105850,34202010
x1,423:24398411,34202010
(1,423:24398411,34300313:294003,295640,0
x1,423:24659646,34300313
)
x1,423:25529821,34202010
g1,423:25711861,34202010
x1,423:26221587,34202010
g1,423:26403627,34202010
x1,423:26696188,34202010
(1,423:26696188,34300313:294003,295640,0
x1,423:26957423,34300313
)
x1,423:27827598,34202010
g1,423:28009638,34202010
x1,423:28519364,34202010
g1,423:28701404,34202010
x1,423:29029085,34202010
$1,423:29029085,34202010
x1,423:29211130,34202010
g1,423:29429583,34202010
x1,423:30303399,34202010
g1,423:30521852,34202010
$1,423:30521852,34202010
x1,423:30814413,34202010
(1,423:30814413,34300313:294003,295640,0
x1,423:31075648,34300313
)
x1,423:31945823,34202010
g1,423:32127863,34202010
x1,423:32637589,34202010
g1,423:32819629,34202010
x1,423:34822124,34202010
g1,423:34931348,34202010
x1,423:35223909,34202010
(1,423:35223909,34300313:294003,295640,0
x1,423:35485144,34300313
)
x1,423:36355319,34202010
g1,423:36537359,34202010
x1,423:37047085,34202010
g1,423:37229125,34202010
x1,423:37556806,34202010
$1,423:37556806,34202010
x1,423:37738851,34202010
k1,423:37890293,34202010:242537
)
(1,435:13024788,34202010:0,0,163840
(1,435:13024788,34202010:0,215040,0
g1,435:13680148,34202010
g1,435:38545653,34202010
(1,435:38545653,34202010:655360,215040,0
k1,435:38678767,34202010:133114
x1,435:39201013,34202010
)
k1,435:13024789,34202010:-26176224
)
)
(1,435:13024788,34988442:24865505,491520,163840
x1,435:13749108,34988442
g1,423:13967561,34988442
$1,423:13967561,34988442
x1,423:14260122,34988442
(1,423:14260122,35086745:294003,295640,0
x1,423:14521357,35086745
)
x1,423:15391532,34988442
g1,423:15573572,34988442
x1,423:16083298,34988442
g1,423:16265338,34988442
x1,423:16775064,34988442
g1,423:16884288,34988442
x1,423:17176849,34988442
(1,423:17176849,35086745:294003,295640,0
x1,423:17438084,35086745
)
x1,423:18308259,34988442
g1,423:18490299,34988442
x1,423:19000025,34988442
g1,423:19182065,34988442
x1,423:21002515,34988442
$1,423:21002515,34988442
x1,423:21184560,34988442
g1,423:21403013,34988442
x1,423:22458874,34988442
g1,423:22677327,34988442
x1,423:23551143,34988442
g1,423:23769596,34988442
$1,423:23769596,34988442
x1,423:24062157,34988442
(1,423:24062157,35086745:294003,295640,0
x1,423:24323392,35086745
)
x1,423:25193567,34988442
g1,423:25375607,34988442
x1,423:25885333,34988442
g1,423:26067373,34988442
x1,423:28069868,34988442
g1,423:28179092,34988442
x1,423:28471653,34988442
(1,423:28471653,35086745:294003,295640,0
x1,423:28732888,35086745
)
x1,423:29603063,34988442
g1,423:29785103,34988442
x1,423:30294829,34988442
g1,423:30476869,34988442
x1,423:32297319,34988442
$1,423:32297319,34988442
x1,423:32479364,34988442
g1,423:32770635,34988442
x1,423:35666968,34988442
g1,423:35885421,34988442
x1,423:36467965,34988442
g1,423:36686418,34988442
x1,423:37805995,34988442
k1,423:37890293,34988442:211438
)
(1,435:13024788,34988442:0,0,163840
(1,435:13024788,34988442:0,215040,0
g1,435:13680148,34988442
g1,435:38545653,34988442
(1,435:38545653,34988442:655360,215040,0
k1,435:38678767,34988442:133114
x1,435:39201013,34988442
)
k1,435:13024789,34988442:-26176224
)
)
(1,435:13024788,35774874:24865505,533465,127431
x1,435:13319701,35774874
x1,435:13501746,35774874
g1,423:13720199,35774874
x1,423:14994513,35774874
g1,423:15212966,35774874
x1,423:16290672,35774874
g1,423:16509125,35774874
x1,423:17823489,35774874
x1,423:18588078,35774874
g1,423:18806531,35774874
x1,423:19097802,35774874
x1,423:21336955,35774874
g1,423:21555408,35774874
x1,423:22538450,35774874
g1,423:22756903,35774874
x1,423:23341267,35774874
g1,423:23559720,35774874
x1,423:23923810,35774874
x1,423:24888649,35774874
g1,423:25107102,35774874
x1,423:25635033,35774874
g1,423:25853486,35774874
x1,423:26763710,35774874
g1,423:26982163,35774874
x1,423:28656977,35774874
g1,423:28875430,35774874
x1,423:31791789,35774874
g1,423:32010242,35774874
x1,423:32556377,35774874
g1,423:32774830,35774874
x1,423:33685054,35774874
g1,423:33903507,35774874
x1,423:35399915,35774874
g1,423:35618368,35774874
x1,423:36146299,35774874
g1,423:36364752,35774874
$1,423:36364752,35774874
x1,423:37020114,35774874
(1,423:37020114,35537049:703604,295640,54614
x1,423:37690950,35537049
)
$1,423:37723718,35774874
x1,423:37905763,35774874
k1,423:37890293,35774874:75625
)
(1,435:13024788,35774874:0,0,127431
(1,435:13024788,35774874:0,215040,0
g1,435:13680148,35774874
g1,435:38545653,35774874
(1,435:38545653,35774874:655360,215040,0
[truncated: 616,342 more chars]
